# Supplementary material for: Deciphering the role of miRNA-mRNA interactions in cerebral vasospasm post intracranial hemorrhage
Source: Front Mol Biosci. 2025 Feb 6;12:1492729. doi: 10.3389/fmolb.2025.1492729 (PMC11840915; doi:10.3389/fmolb.2025.1492729)
Supplement: Supplementary file 3 [file DataSheet1.xlsx]

## Sheet: Patients
Table 1.Clinical characteristics of the SAH patients
ID	Age (Years)	Gender	Modifyed Fisher	Hunt&Hess	GCS (be hospitalized)	GCS (Discharged)	mRS (Discharged)	Cerebral Vasospasm
A000838154	59	male	3	2	12	13	1	Yes
2022017785	49	male	3	3	10	13	1	Yes
2022026202	57	female	3	3	10	13	1	Yes
A000928288	74	female	3	2	10	5	5	Yes
A001232430	47	female	4	2	12	14	1	Yes
A000900146	48	male	1	1	15	10	3	Yes
202785607	68	female	1	1	15	15	0	No
A000868648	68	male	1	1	15	15	0	No
A000883980	68	female	1	3	13	14	1	No
A000976572	52	female	2	1	15	15	0	No
A001023277	54	female	3	2	15	15	0	No
A000948099	56	female	0	0	15	15	0	No
A001063415	59	female	2	2	15	15	0	No

## Sheet: mRNA
	Table 2. Highly expressed mRNAs in the cerebral vasospasm group and the non-spasm group
Gene	myAUC	Avg_diff	Power	Various	Vasospasm	Non-vasospasm	P_val	Avg_log2FC	pct.1	pct.2	P_val_adj	Group	Groups
ACADSB	0.308	-0.20218	0.384	0.6088	0.54183	0.2596	0.005	-0.29168	0.375	0.688	1	0.282	vasospasm
ACPL2	0.309	-0.17256	0.382	3.38465	4.52873	3.65247	0.009	-0.24895	1	1	1	0.876	vasospasm
ACTR3B	0.308	-0.02574	0.384	0.3548	0.30623	0.27303	0.008	-0.03714	1	0.969	1	0.033	vasospasm
AF052103-1000	0.76	0.22994	0.52	1.39819	0.9421	1.44418	0	0.33173	0.938	0.719	1	-0.502	no vasospasm
AF075013-367	0.272	-0.08694	0.456	2.43352	2.11384	1.85456	0.002	-0.12543	1	0.938	1	0.259	vasospasm
AFG3L2	0.326	-0.05859	0.348	0.14094	0.09905	0.03651	0.006	-0.08453	0.188	0.531	1	0.063	vasospasm
AK027107-1367	0.348	-0.53434	0.304	0.8685	0.89697	0.11174	0.004	-0.77088	0.062	0.375	1	0.785	vasospasm
AK093148-1183	0.777	0.18604	0.554	2.78392	1.83587	2.41572	0	0.2684	1	0.969	1	-0.58	no vasospasm
AK097068-1294	0.221	-0.1999	0.558	1.15704	1.4598	1.0141	0	-0.2884	1	1	1	0.446	vasospasm
AK098365-680	0.309	-0.36941	0.382	0.85972	1.42078	0.67311	0.009	-0.53294	0.781	0.969	1	0.748	vasospasm
AK5	0.654	0.18411	0.308	0.83173	0.10194	0.3247	0.008	0.26562	0.438	0.125	1	-0.223	no vasospasm
AKAP9	0.295	-0.06688	0.41	0.29676	0.42617	0.3339	0.004	-0.09649	1	1	1	0.092	vasospasm
AMIGO2	0.368	-0.30041	0.264	0.73582	0.3931	0.03161	0.008	-0.4334	0.062	0.312	1	0.361	vasospasm
ANKRD17	0.309	-0.15813	0.382	0.41673	0.57133	0.34151	0.009	-0.22813	0.875	0.938	1	0.23	vasospasm
APCDD1	0.292	-0.2553	0.416	1.82322	1.81809	1.18312	0.004	-0.36833	0.812	0.875	1	0.635	vasospasm
ARHGAP10	0.758	0.12442	0.516	2.34656	1.75341	2.11822	0	0.17951	1	1	1	-0.365	no vasospasm
ARHGAP21	0.698	0.25915	0.396	3.59128	1.76599	2.58425	0.007	0.37388	1	0.969	1	-0.818	no vasospasm
ARID1B	0.298	-0.26034	0.404	0.98835	1.00231	0.54336	0.005	-0.37559	0.688	0.844	1	0.459	vasospasm
ARL9	0.321	-0.43585	0.358	1.065	1.37153	0.5337	0.009	-0.6288	0.406	0.625	1	0.838	vasospasm
ATF7IP2	0.709	0.34842	0.418	3.62892	2.65202	4.17428	0.004	0.50266	1	1	1	-1.522	no vasospasm
BAALC	0.241	-0.12932	0.518	2.26897	2.0294	1.66191	0	-0.18657	1	1	1	0.367	vasospasm
BANK1	0.731	2.33019	0.462	3.0766	2.364	2.4311	0.001	3.36175	1	0.969	1	-2.1947	no vasospasm
BC001739-10	0.299	-1.41645	0.402	2.4196	8.60579	1.33012	0.006	-2.0435	0.812	0.906	1	7.276	vasospasm
BC013759-570	0.752	0.40522	0.504	3.41973	1.63862	2.95696	0.001	0.58461	0.938	0.75	1	-1.318	no vasospasm
BC033544-1175	0.718	0.16715	0.436	3.01111	3.05456	3.79221	0.003	0.24114	1	1	1	-0.738	no vasospasm
BC038245-994	0.295	-0.40865	0.41	1.14303	0.94621	0.29335	0.002	-0.58956	0.281	0.656	1	0.653	vasospasm
BC040701-305	0.7	0.19087	0.4	2.86367	2.77754	3.57197	0.006	0.27537	1	0.969	1	-0.794	no vasospasm
BC042091-2184	0.609	1.18264	0.218	0.30193	0	2.26296	0.006	1.70618	0.219	0	1	-2.263	no vasospasm
BNC2	0.652	0.18867	0.304	0.57709	0.09797	0.32595	0.008	0.27219	0.438	0.125	1	-0.228	no vasospasm
BOC	0.361	-0.29351	0.278	0.60855	0.46217	0.09026	0.007	-0.42345	0.062	0.344	1	0.372	vasospasm
BRD9	0.706	0.11644	0.412	1.07454	1.10957	1.37007	0.005	0.16799	1	0.969	1	-0.261	no vasospasm
C10orf78	0.302	-0.53149	0.396	0.47735	1.49459	0.46614	0.006	-0.76678	0.656	0.875	1	1.028	vasospasm
C12orf31	0.274	-5.14289	0.452	82.4545	272.098	0.5951	0.002	-7.41963	1	1	1	2.71	vasospasm
C1D	0.341	-0.44251	0.318	1.13479	0.74706	0.12235	0.004	-0.63841	0.094	0.406	1	0.625	vasospasm
C20orf20	0.362	-0.20883	0.276	0.88135	0.29582	0.0516	0.009	-0.30128	0.094	0.344	1	0.244	vasospasm
C20orf23	0.308	-0.97228	0.384	0.83051	2.60415	0.36317	0.006	-1.4027	0.438	0.75	1	2.241	vasospasm
C3orf60	0.699	0.16587	0.398	0.70141	0.69735	1.00358	0.006	0.2393	0.969	0.938	1	-0.306	no vasospasm
C6orf157	0.727	0.08393	0.454	1.94483	1.50769	1.72726	0.002	0.12109	1	0.969	1	-0.22	no vasospasm
C6orf182	0.362	-0.2445	0.276	0.75588	0.33387	0.04455	0.004	-0.35274	0.031	0.312	1	0.289	vasospasm
C9orf123	0.609	0.26923	0.218	0.57767	0	0.30895	0.006	0.38842	0.219	0	1	-0.309	no vasospasm
C9orf86	0.375	-0.28804	0.25	0.43318	0.3957	0.04641	0.007	-0.41555	0.031	0.281	1	0.349	vasospasm
CARKL	0.296	-0.29773	0.408	1.18538	0.81014	0.34404	0.004	-0.42953	0.5	0.75	1	0.466	vasospasm
CBX6	0.731	0.22811	0.462	1.57159	1.43033	2.05304	0.001	0.32909	1	0.938	1	-0.623	no vasospasm
CCDC15	0.342	-0.28867	0.316	0.55107	0.55071	0.16188	0.009	-0.41647	0.188	0.469	1	0.389	vasospasm
CCDC87	0.692	0.12162	0.384	2.01468	1.50313	1.82684	0.008	0.17546	1	0.938	1	-0.324	no vasospasm
CDK6	0.259	-0.11285	0.482	0.10478	0.17226	0.04717	0.001	-0.1628	1	1	1	0.125	vasospasm
CHMP7	0.318	-0.64487	0.364	1.24471	1.62071	0.37517	0.008	-0.93035	0.375	0.625	1	1.246	vasospasm
CHRAC1	0.344	-0.28377	0.312	0.69586	0.32813	0	0.001	-0.4094	0	0.312	1	0.328	vasospasm
CLEC2D	0.302	-0.43608	0.396	0.28614	0.72229	0.11357	0.007	-0.62914	0.875	0.938	1	0.609	vasospasm
CNOT1	0.298	-0.13166	0.404	0.49066	0.68785	0.47964	0.006	-0.18994	1	1	1	0.208	vasospasm
COL16A1	0.308	-0.28583	0.384	0.71699	0.45508	0.09333	0.001	-0.41237	0.062	0.469	1	0.362	vasospasm
COX8A	0.697	0.0749	0.394	0.26709	0.14696	0.23617	0.007	0.10806	1	0.906	1	-0.089	no vasospasm
CPA5	0.705	0.12072	0.41	1.22258	0.83657	1.07222	0.005	0.17416	0.969	1	1	-0.236	no vasospasm
CYBA	0.718	0.6876	0.436	2.91093	2.27272	5.50922	0.002	0.99199	1	1	1	-3.237	no vasospasm
DAPP1	0.267	-10.116	0.466	8.0943	5.03396	2.0351	0.001	-14.5943	0.688	0.844	1	5.033	vasospasm
DCAKD	0.696	0.09925	0.392	1.45097	1.25905	1.49477	0.007	0.14319	1	1	1	-0.236	no vasospasm
DEF8	0.717	0.10203	0.434	0.83931	0.59257	0.76364	0.003	0.1472	0.938	0.938	1	-0.171	no vasospasm
DHFR	0.27	-0.64938	0.46	0.17599	1.19619	0.14723	0.002	-0.93685	1	1	1	1.049	vasospasm
DIAPH1	0.289	-1.54955	0.422	3.74369	6.71827	0.63893	0.004	-2.23552	0.719	0.844	1	6.079	vasospasm
DKFZP564I1171	0.363	-0.19498	0.274	1.28485	0.27531	0.04939	0.009	-0.2813	0.094	0.344	1	0.226	vasospasm
DLG2	0.658	0.2146	0.316	0.56897	0.12753	0.39742	0.009	0.3096	0.469	0.156	1	-0.27	no vasospasm
DYNC1I1	0.391	-0.22343	0.218	0.2613	0.25036	0	0.006	-0.32234	0	0.219	1	0.25	vasospasm
ENC1	0.3	-0.46002	0.4	1.35077	1.66042	0.67944	0.006	-0.66367	1	0.969	1	0.981	vasospasm
EZH2	0.329	-0.03939	0.342	0.08836	0.06745	0.02622	0.008	-0.05683	0.219	0.562	1	0.041	vasospasm
FAM55D	0.698	0.31089	0.396	4.10828	2.6546	3.98721	0.007	0.44852	1	0.875	1	-1.333	no vasospasm
FARSB	0.312	-0.12239	0.376	0.32095	0.37997	0.22101	0.01	-0.17657	0.75	0.938	1	0.159	vasospasm
FBXO40	0.769	-3.13187	0.538	15.1057	63.7927	1.82731	0	-4.51833	1	1	1	61.965	vasospasm
FGF5	0.701	0.14883	0.402	2.99504	2.56143	3.13297	0.006	0.21472	1	1	1	-0.572	no vasospasm
FKSG42	0.314	-0.20261	0.372	0.53686	0.33226	0.08792	0.004	-0.2923	0.25	0.562	1	0.244	vasospasm
FLNB	0.348	-0.11459	0.304	0.35043	0.18358	0.05544	0.006	-0.16532	0.094	0.406	1	0.128	vasospasm
G0S2	0.702	0.13722	0.404	0.73769	0.71316	0.96513	0.005	0.19796	1	1	1	-0.252	no vasospasm
GART	0.313	-0.10648	0.374	0.35302	0.23976	0.11453	0.01	-0.15362	0.594	0.812	1	0.125	vasospasm
GPR144	0.641	1.03577	0.282	2.09306	0	1.81728	0.001	1.49431	0.281	0	1	-1.817	no vasospasm
GPR20	0.689	0.35039	0.378	4.25505	2.98183	4.65267	0.009	0.5055	1	0.969	1	-1.671	no vasospasm
GSX1	0.779	0.23652	0.558	3.40669	2.17889	3.02712	0	0.34122	1	1	1	-0.848	no vasospasm
HDAC2	0.303	-0.12888	0.394	0.40023	0.44545	0.27067	0.007	-0.18593	0.656	0.938	1	0.175	vasospasm
HHAT	0.275	-0.14573	0.45	1.37086	1.35382	1.03462	0.002	-0.21024	0.812	0.875	1	0.319	vasospasm
HIVEP3	0.712	0.226	0.424	3.3427	3.31404	4.40796	0.004	0.32604	1	1	1	-1.094	no vasospasm
HLA-DRB1	0.692	-4.49419	0.384	1.58411	5.72853	6.40093	0.008	-6.48374	1	0.969	1	5.66452	vasospasm
HOXB9	0.692	0.47916	0.384	3.93755	2.82515	5.17652	0.008	0.69128	1	1	1	-2.351	no vasospasm
HSA224170-261	0.302	-0.22961	0.396	1.62929	1.75584	1.19045	0.006	-0.33126	0.75	0.844	1	0.565	vasospasm
HSDL2	0.302	-1.18136	0.396	9.32306	22.6807	6.26669	0.007	-1.70434	0.938	1	1	16.414	vasospasm
HSU88895	0.294	-3.29216	0.412	1.82894	70.3511	1.65235	0.005	-4.74959	1	1	1	68.699	vasospasm
IGVK	0.609	0.38574	0.218	0.74299	0	0.47071	0.006	0.55651	0.219	0	1	-0.471	no vasospasm
IRF3	0.781	0.36727	0.562	2.83792	2.03955	3.38847	0	0.52986	0.938	0.812	1	-1.349	no vasospasm
ISYNA1	0.349	-0.22827	0.302	0.32834	0.30016	0.03481	0.008	-0.32932	0.125	0.406	1	0.265	vasospasm
KCNJ15	0.346	-58.5933	0.308	3.18652	5.53655	1.97923	0.007	-84.5323	0.125	0.406	1	5.53655	vasospasm
KCNMB4	0.292	-0.06264	0.416	0.6846	0.84098	0.7292	0.004	-0.09037	0.969	0.969	1	0.112	vasospasm
KIAA1244	0.356	-0.23209	0.288	0.54863	0.29807	0.02921	0.005	-0.33484	0.062	0.344	1	0.269	vasospasm
KIAA1504	0.295	-0.17214	0.41	0.61568	0.41731	0.19318	0.003	-0.24834	0.344	0.75	1	0.224	vasospasm
KLF9	0.31	-0.29465	0.38	2.6053	1.902	1.1614	0.009	-0.42508	0.906	0.938	1	0.741	vasospasm
KRT6C	0.346	-0.22153	0.308	0.3989	0.31897	0.05688	0.003	-0.3196	0.062	0.375	1	0.262	vasospasm
LAIR2	0.732	1.94268	0.464	5.08227	2.92104	26.3589	0.001	2.8027	0.844	0.719	1	-23.438	no vasospasm
LAMB2	0.351	-0.08921	0.298	0.24504	0.12252	0.02672	0.008	-0.1287	0.125	0.406	1	0.096	vasospasm
LANCL2	0.31	-0.26627	0.38	0.95116	0.62798	0.24741	0.005	-0.38415	0.344	0.625	1	0.381	vasospasm
LMF1	0.696	0.43361	0.392	2.29514	1.7437	3.23301	0.007	0.62556	0.906	0.656	1	-1.489	no vasospasm
LOC138932	0.281	-0.30749	0.438	2.05072	1.30236	0.6929	0.002	-0.44362	0.469	0.781	1	0.609	vasospasm
LOC143034	0.623	0.34858	0.246	1.08219	0.07271	0.5201	0.008	0.5029	0.281	0.031	1	-0.447	no vasospasm
LOC158434	0.744	0.24173	0.488	1.33365	1.15957	1.75012	0.001	0.34875	1	0.938	1	-0.591	no vasospasm
LOC198437	0.755	0.20021	0.51	1.89779	1.60638	2.18412	0	0.28885	1	0.906	1	-0.578	no vasospasm
LOC283874	0.299	-0.33449	0.402	1.43983	1.32057	0.66083	0.005	-0.48257	0.562	0.844	1	0.66	vasospasm
LOC284417	0.714	0.22653	0.428	2.21608	1.60806	2.27115	0.003	0.32682	1	1	1	-0.663	no vasospasm
LOC375473	0.696	0.56088	0.392	4.55453	12.1161	21.9821	0.007	0.80917	0.938	0.781	1	-9.866	no vasospasm
LOC375653	0.69	0.25008	0.38	3.66257	2.21818	3.13255	0.009	0.36079	1	0.844	1	-0.914	no vasospasm
LOC376423	0.688	0.22947	0.376	6.32332	3.71928	4.93654	0.01	0.33106	1	0.906	1	-1.217	no vasospasm
LOC92017	0.265	-0.35475	0.47	3.39183	4.41262	2.79612	0.001	-0.5118	0.969	1	1	1.616	vasospasm
MBTPS1	0.357	-0.22804	0.286	0.43923	0.28135	0.02007	0.003	-0.32899	0.031	0.312	1	0.261	vasospasm
MEI1	0.697	6.32064	0.394	37.9058	36.9106	2.10745	0.007	9.11875	0.906	0.938	1	-2.104	no vasospasm
MGC16385	0.31	-0.19341	0.38	1.53918	1.22919	0.83717	0.008	-0.27903	0.688	0.75	1	0.392	vasospasm
MKRN2	0.307	-0.30152	0.386	0.75051	1.71221	1.00619	0.007	-0.43501	0.969	1	1	0.706	vasospasm
MTRR	0.306	-0.22899	0.388	1.60376	1.20149	0.75092	0.007	-0.33037	0.719	0.906	1	0.451	vasospasm
MVK	0.356	-0.3978	0.288	0.79949	0.53903	0.03392	0.003	-0.5739	0.031	0.312	1	0.505	vasospasm
NCAPG2	0.308	-0.07819	0.384	0.05407	0.15478	0.06793	0.008	-0.1128	0.969	1	1	0.087	vasospasm
NDRG3	0.288	-0.30261	0.424	1.20688	1.57745	0.90445	0.003	-0.43657	1	1	1	0.673	vasospasm
NFE2L3	0.271	-0.14512	0.458	0.19602	0.35946	0.17583	0.002	-0.20936	0.719	0.938	1	0.184	vasospasm
NFIA	0.295	-0.26559	0.41	0.49719	0.571	0.20457	0.003	-0.38317	0.312	0.688	1	0.366	vasospasm
NM-001039-2899	0.747	0.14396	0.494	1.35332	1.11929	1.44744	0.001	0.20769	1	0.906	1	-0.328	no vasospasm
NM-006059-4956	0.703	0.45831	0.406	6.32295	2.83442	5.06374	0.005	0.6612	0.969	0.906	1	-2.229	no vasospasm
NM-017698-1562	0.3	2.64415	0.4	264.264	15.3342	228.848	0.006	3.81471	1	1	1	-213.514	no vasospasm
NUP155	0.298	-0.07211	0.404	0.3956	0.46208	0.36036	0.006	-0.10403	0.969	0.969	1	0.102	vasospasm
NY-SAR-48	0.371	-0.24995	0.258	0.41152	0.31364	0.02312	0.005	-0.3606	0.031	0.281	1	0.291	vasospasm
OSTalpha	0.703	0.53909	0.406	6.45373	5.40405	9.97942	0.005	0.77774	1	1	1	-4.575	no vasospasm
PDK4	0.375	-0.49845	0.25	0.30826	0.76144	0.07003	0.007	-0.7191	0.031	0.281	1	0.691	vasospasm
PHF10	0.276	-0.37867	0.448	0.67384	1.42039	0.65741	0.002	-0.54631	0.719	0.875	1	0.763	vasospasm
PIGX	0.281	-0.44281	0.438	1.13978	1.60554	0.67335	0.003	-0.63884	0.781	0.906	1	0.932	vasospasm
PNPLA2	0.296	-0.24813	0.408	2.61435	1.69479	1.10264	0.005	-0.35797	0.594	0.781	1	0.592	vasospasm
POU2AF1	0.693	0.31008	0.386	3.0659	1.44814	2.33812	0.008	0.44735	1	0.969	1	-0.89	no vasospasm
PRO0233	0.267	-0.17988	0.466	1.15631	1.0615	0.72212	0.001	-0.25951	0.781	0.875	1	0.339	vasospasm
PRR11	0.31	-0.18717	0.38	1.13487	1.07705	0.7225	0.008	-0.27004	0.625	0.812	1	0.355	vasospasm
PRRT1	0.706	0.4201	0.412	3.92604	3.73079	6.20083	0.005	0.60608	1	1	1	-2.47	no vasospasm
RAB39	0.708	0.20244	0.416	2.83539	3.06226	3.97377	0.004	0.29206	1	0.969	1	-0.912	no vasospasm
RANBP5	0.25	-0.08766	0.5	0.20172	0.43183	0.31166	0.001	-0.12647	0.969	0.969	1	0.12	vasospasm
RB1	0.701	0.18803	0.402	2.21641	1.33431	1.81722	0.006	0.27127	1	1	1	-0.483	no vasospasm
RNASE8	0.699	0.48448	0.398	6.74816	2.89979	5.33062	0.006	0.69895	1	0.844	1	-2.431	no vasospasm
RNF182	0.625	0.34356	0.25	0.26079	0	0.40996	0.003	0.49566	0.25	0	1	-0.41	no vasospasm
RNMTL1	0.289	-0.18159	0.422	1.40471	1.14794	0.79127	0.004	-0.26197	0.812	0.969	1	0.357	vasospasm
RPAP3	0.326	-0.33373	0.348	0.58282	0.72314	0.23419	0.007	-0.48147	0.25	0.562	1	0.489	vasospasm
RPL23	0.272	-0.15876	0.456	0.59614	0.46975	0.25399	0.002	-0.22904	0.969	0.969	1	0.216	vasospasm
RPL23AP7	0.311	-0.22766	0.378	1.16928	1.06447	0.64413	0.009	-0.32845	0.719	0.844	1	0.42	vasospasm
RPS6KA3	0.295	-0.1217	0.41	1.59208	1.75448	1.43885	0.005	-0.17558	1	1	1	0.316	vasospasm
SCAMP1	0.243	-0.26971	0.514	0.83303	0.77316	0.354	0	-0.3891	0.75	0.938	1	0.419	vasospasm
SERINC5	0.66	0.88811	0.32	0.53272	0.3291	2.23043	0.002	1.28127	0.375	0.062	1	-1.901	no vasospasm
SERTAD4	0.344	-0.25384	0.312	0.22823	0.28896	0	0.001	-0.36621	0	0.312	1	0.289	vasospasm
SHANK2	0.341	0.09301	0.318	0.50733	0.40977	0.54719	0.003	0.13419	0.062	0.406	1	-0.137	no vasospasm
SLC10A6	0.308	-0.16685	0.384	3.91225	3.19943	2.55408	0.008	-0.24072	0.969	0.969	1	0.645	vasospasm
SLC16A6	0.299	-0.47825	0.402	2.02576	2.34745	1.07498	0.004	-0.68997	0.375	0.719	1	1.272	vasospasm
SLC2A1	0.373	-0.15296	0.254	0.03707	0.16753	0.00193	0.006	-0.22068	0.031	0.281	1	0.166	vasospasm
SLC38A6	0.709	0.20488	0.418	3.10337	2.11367	2.82164	0.004	0.29558	1	0.969	1	-0.708	no vasospasm
SLC39A11	0.296	-0.10665	0.408	0.97493	0.76487	0.58634	0.005	-0.15386	0.812	0.938	1	0.179	vasospasm
SMOX	0.689	0.17294	0.378	2.50492	1.46093	1.92556	0.01	0.24951	1	1	1	-0.465	no vasospasm
SNFT	0.695	0.27259	0.39	6.51931	4.27784	5.9317	0.008	0.39326	1	0.969	1	-1.654	no vasospasm
SNX30	0.299	-0.21113	0.402	0.44087	0.73082	0.40139	0.006	-0.3046	0.812	0.938	1	0.329	vasospasm
SPATA20	0.708	0.56412	0.416	3.4277	2.04147	4.34659	0.004	0.81385	1	1	1	-2.305	no vasospasm
SPATA5L1	0.307	-0.23606	0.386	1.9994	1.18898	0.7287	0.008	-0.34057	0.719	0.812	1	0.46	vasospasm
SPIRE1	0.344	-0.09287	0.312	0.18317	0.10684	0.00867	0.002	-0.13399	0.031	0.344	1	0.098	vasospasm
STARD13	0.271	-0.19423	0.458	0.75294	0.90039	0.56492	0.002	-0.28021	0.781	0.906	1	0.335	vasospasm
STK19	0.295	-0.1784	0.41	1.90521	1.06464	0.72729	0.005	-0.25737	0.75	0.938	1	0.337	vasospasm
TBX10	0.698	0.10615	0.396	0.83891	0.47237	0.63727	0.006	0.15315	0.875	0.75	1	-0.165	no vasospasm
TEX2	0.374	-0.31288	0.252	0.61073	0.39378	0.01932	0.006	-0.45139	0.031	0.281	1	0.374	vasospasm
TGIF2LY	0.391	-0.77557	0.218	1.11128	1.17184	0	0.006	-1.11892	0	0.219	1	1.172	vasospasm
THUMPD3	0.292	-0.13149	0.416	0.26114	0.26725	0.11112	0.003	-0.18969	0.375	0.719	1	0.156	vasospasm
TMEM16D	0.353	-0.34444	0.294	0.88622	0.50648	0.06751	0.004	-0.49693	0.062	0.344	1	0.439	vasospasm
TMEM17	0.248	-0.15015	0.504	1.50018	1.50825	1.15856	0.001	-0.21662	0.938	1	1	0.35	vasospasm
TMEM35	0.294	-0.16327	0.412	2.52226	2.25252	1.76255	0.005	-0.23555	1	1	1	0.49	vasospasm
TNFRSF11A	0.355	-0.38433	0.29	0.32538	0.6012	0.09027	0.005	-0.55446	0.062	0.344	1	0.511	vasospasm
TNNT1	0.298	-3.21266	0.404	2.2646	26.8253	0.11995	0.006	-4.63489	0.812	0.938	1	26.705	vasospasm
TOR3A	0.239	-0.63164	0.522	0.83376	1.67535	0.42254	0	-0.91126	0.812	1	1	1.253	vasospasm
TPPP	0.69	0.27218	0.38	5.95283	4.32738	5.9939	0.009	0.39267	1	1	1	-1.667	no vasospasm
TRAPPC5	0.735	0.32977	0.47	4.97108	1.6529	2.68924	0.001	0.47576	1	0.906	1	-1.036	no vasospasm
TTC12	0.319	-0.4038	0.362	0.76934	0.78544	0.19228	0.003	-0.58256	0.188	0.5	1	0.593	vasospasm
UBE2E3	0.304	-0.23715	0.392	0.9794	1.5904	1.0435	0.007	-0.34213	1	1	1	0.547	vasospasm
UCK2	0.695	0.45259	0.39	5.1506	2.41877	4.37561	0.007	0.65295	0.938	0.781	1	-1.957	no vasospasm
USP20	0.281	-0.4742	0.438	1.72846	1.11146	0.31413	0.001	-0.68413	0.312	0.719	1	0.797	vasospasm
VCAM1	0.31	-0.2143	0.38	0.63116	0.47121	0.18742	0.005	-0.30917	0.344	0.625	1	0.284	vasospasm
WDR89	0.693	0.20248	0.386	2.84494	2.27165	3.00593	0.008	0.29212	1	0.969	1	-0.734	no vasospasm
WSB2	0.274	-0.18643	0.452	0.52117	0.90424	0.58036	0.002	-0.26897	0.969	1	1	0.324	vasospasm
XM-352975-2622	0.7	0.21482	0.4	4.26239	3.82441	4.98051	0.006	0.30992	1	0.969	1	-1.156	no vasospasm
XPNPEP3	0.701	0.24006	0.402	2.22236	2.22582	3.10106	0.006	0.34633	1	1	1	-0.875	no vasospasm
ZDHHC3	0.7	0.25956	0.4	2.56495	2.25049	3.21378	0.006	0.37446	1	0.969	1	-0.963	no vasospasm
ZNF3	0.321	-0.28901	0.358	1.08602	0.5794	0.18298	0.004	-0.41695	0.188	0.5	1	0.396	vasospasm
ZNF318	0.718	0.26841	0.436	3.15032	1.63945	2.4521	0.003	0.38724	1	0.906	1	-0.813	no vasospasm
ZNF416	0.357	-0.29772	0.286	0.86762	0.53869	0.14249	0.009	-0.42952	0.094	0.375	1	0.396	vasospasm
ZSCAN10	0.294	-0.1756	0.412	0.92417	1.12208	0.78032	0.005	-0.25334	0.938	1	1	0.342	vasospasm

## Sheet: mRNA_WGCNA-
Table 3.The genes contained within each gene module in WGCNA analysis
Gene	Module	Gene	Module	Gene	Module	Gene	Module	Gene	Module	Gene	Module
AA447692_351	magenta	C21orf32	purple	HSA17957_940	turquoise	MAP3K5	brown	TSPO	red	C14orf152	black
AA460849_203	magenta	C22orf31	purple	HSA431608_181	turquoise	MAPK14	brown	UBE2H	red	C17orf89	black
ADAM30	magenta	C2orf14	purple	HSHUR7SEQ_230	turquoise	MAPKAPK3	brown	UPB1	red	C1QL1	black
ADAM7	magenta	C8orf56	purple	HSM800172_2917	turquoise	MAST1	brown	UPP1	red	C21orf118	black
ADAMTS10	magenta	C9orf52	purple	HSPC152	turquoise	MBD4	brown	USHBP1	red	C22orf30	black
ADAMTS20	magenta	CACNA2D2	purple	HSRSKP08_1927	turquoise	MBNL1	brown	VAMP3	red	C4orf38	black
AF056446_166	magenta	CAV3	purple	HSTCRA10_129	turquoise	MED11	brown	VAX2	red	CABIN1	black
AF070591_212	magenta	CECR7	purple	HSTCRGAAQ_223	turquoise	MEF2A	brown	VPS39	red	CAPSL	black
AF085935_257	magenta	CFC1	purple	HSTPCR26P_398	turquoise	MEF2C	brown	VSTM1	red	CASP7	black
AF241258_47	magenta	CNGA3	purple	HUMLV418	turquoise	METTL7A	brown	WDR66	red	CBX5	black
AF251047_62	magenta	CNN1	purple	HYPB	turquoise	METTL9	brown	XM_098658_2771	red	CCNJL	black
AJ276555_80	magenta	CRHBP	purple	IFT80	turquoise	MGC14376	brown	XM_212067_700	red	CD38	black
AK021584_613	magenta	CST9	purple	IGFBP5	turquoise	MGC70863	brown	XM_293937_518	red	CDC42EP2	black
AK021642_1912	magenta	CXorf20	purple	JMJD6	turquoise	MGEA5	brown	ZDHHC19	red	CDC42EP5	black
AK022078_1862	magenta	CYP2B7P1	purple	KARS	turquoise	MID1IP1	brown	ZFP3	red	CDKL2	black
AK022351_2853	magenta	DISP2	purple	KATNA1	turquoise	MKNK1	brown	ZNF441	red	CEACAM4	black
AK023793_2283	magenta	DKFZp547I094	purple	KBTBD4	turquoise	MLKL	brown	ZNF658	red	CFD	black
AK090402_5041	magenta	EGFLAM	purple	KCNJ12	turquoise	MLX	brown	ZRANB1	red	CHST14	black
AK091031_2525	magenta	ELOVL1	purple	KCNMA1	turquoise	MNT	brown	AA883523_176	blue	CILP2	black
AK091840_1796	magenta	FAM19A1	purple	KCTD12	turquoise	MON1A	brown	ABCA7	blue	CLDN17	black
AK091954_1777	magenta	FARP1	purple	KIAA0227	turquoise	MRCL3	brown	ABI1	blue	CLDN6	black
AK093262_1661	magenta	FASLG	purple	KIAA1522	turquoise	MTDH	brown	ABR	blue	CLTB	black
AK093416_1504	magenta	FCN2	purple	KIAA1920	turquoise	MTIF3	brown	ACOX1	blue	COL27A1	black
AK093659_2131	magenta	FGFBP1	purple	KIAA2018	turquoise	MTMR11	brown	ACSL1	blue	CORO7	black
AK094924_3037	magenta	FGFBP2	purple	KIAA2026	turquoise	MYCBP	brown	ACSL4	blue	CPEB3	black
AK095185_1498	magenta	FLJ00048	purple	KLHDC8B	turquoise	MYD88	brown	ADAM19	blue	CRAMP1L	black
AK096925_2222	magenta	FLJ00235	purple	KLHL6	turquoise	MYL6	brown	ADAR	blue	CRIP1	black
AK097508_555	magenta	FLJ20306	purple	KLRC4	turquoise	MYO1F	brown	AGTRAP	blue	CRMP1	black
AK097900_975	magenta	FLJ34931	purple	KRT83	turquoise	MYST3	brown	AK021715_1487	blue	CRYAA	black
AK098145_2049	magenta	FLJ35424	purple	KRTAP16-1	turquoise	N48000_43	brown	AK026295_689	blue	CRYBB3	black
AL832614_2106	magenta	FOXK1	purple	KRTAP2-1	turquoise	NCK2	brown	AK095721_2025	blue	CSDA	black
AMPH	magenta	FOXL2	purple	LAMP1	turquoise	NDEL1	brown	AK097499_334	blue	CSNK1G2	black
ANGPT4	magenta	FURIN	purple	LETM1	turquoise	NFE2	brown	AK097703_1594	blue	CTSD	black
ART3	magenta	GABPA	purple	LGI3	turquoise	NFIL3	brown	AKAP13	blue	CXorf57	black
ASB10	magenta	GABRG2	purple	LIPG	turquoise	NFKBIA	brown	AKT1	blue	CXXC1	black
ATP4A	magenta	GABRP	purple	LOC115110	turquoise	NFKBIZ	brown	AL137346_1749	blue	DBN1	black
AY039025_59	magenta	GCRG224	purple	LOC118709	turquoise	NLRX1	brown	AL832403_613	blue	DCTN1	black
BC008122_255	magenta	GFRA2	purple	LOC123855	turquoise	NM_001995_3034	brown	AMPD2	blue	DECR1	black
BC009519_372	magenta	GIMAP6	purple	LOC149832	turquoise	NM_004882_594	brown	ANKRD10	blue	DES	black
BC031939_396	magenta	GJC1	purple	LOC151610	turquoise	NM_017923_2378	brown	AP1S2	blue	DEXI	black
BC037383_123	magenta	HDX	purple	LOC153577	turquoise	NM_019118_593	brown	AP2M1	blue	DHRS7B	black
BC039358_1081	magenta	HIST1H1T	purple	LOC154860	turquoise	NM_052897_3364	brown	APOBEC3B	blue	DIABLO	black
BC039519_1111	magenta	HIST1H2BL	purple	LOC158957	turquoise	NM_153251_2037	brown	APOL3	blue	DNAJB2	black
BC045564_1994	magenta	HIST1H4L	purple	LOC201229	turquoise	NMI	brown	ARF3	blue	DUOX1	black
BCMO1	magenta	HS240801_186	purple	LOC202459	turquoise	NOV	brown	ARHGAP25	blue	DUSP11	black
BDKRB1	magenta	HTR3D	purple	LOC221272	turquoise	NSMAF	brown	ARHGAP27	blue	DUSP2	black
BI459475_822	magenta	HTR4	purple	LOC283034	turquoise	NUFIP2	brown	ARHGEF18	blue	DUSP27	black
BRIP1	magenta	IFNA14	purple	LOC283120	turquoise	OAZ2	brown	ARHGEF2	blue	EFNA2	black
BRUNOL6	magenta	IGHV3-7	purple	LOC284347	turquoise	OBFC2A	brown	ARID3A	blue	EFNA4	black
BVES	magenta	IKZF4	purple	LOC285144	turquoise	ORMDL1	brown	ARL6IP5	blue	EIF4G3	black
BX537613_3909	magenta	IL17B	purple	LOC285194	turquoise	OS9	brown	ARL6IP6	blue	EPHX1	black
BX538221_6524	magenta	IL1RAPL1	purple	LOC285205	turquoise	P2RY5	brown	ARRB1	blue	EPS15L1	black
C10orf1	magenta	IL22	purple	LOC285253	turquoise	PAG1	brown	ARRDC3	blue	EXTL3	black
C10orf41	magenta	IL3	purple	LOC285636	turquoise	PAIP2	brown	ASAH1	blue	FADS6	black
C10orf80	magenta	IPMK	purple	LOC286087	turquoise	PARP4	brown	ASAHL	blue	FAM43A	black
C12orf12	magenta	KCNS1	purple	LOC339985	turquoise	PBEF1	brown	ASB8	blue	FAM46C	black
C14orf68	magenta	KIAA1656	purple	LOC340706	turquoise	PBX2	brown	ATG16L2	blue	FCGR2A	black
C17orf67	magenta	KIF2B	purple	LOC346545	turquoise	PBXIP1	brown	ATP11A	blue	FHAD1	black
C20orf46	magenta	KLB	purple	LOC347281	turquoise	PFKFB4	brown	ATP2A3	blue	FLJ14213	black
C21orf29	magenta	KLRD1	purple	LOC348840	turquoise	PIM3	brown	ATP6AP2	blue	FLJ31222	black
C4orf35	magenta	KRT13	purple	LOC374345	turquoise	PITPNA	brown	ATP6V0D1	blue	FOLR1	black
C6	magenta	KRT31	purple	LOC374453	turquoise	PJA2	brown	ATP6V1A	blue	FOXH1	black
C6orf223	magenta	KRTAP5-8	purple	LOC374455	turquoise	PLA2G7	brown	ATRX	blue	FTHFD	black
C7orf52	magenta	LGI4	purple	LOC374480	turquoise	PLAGL1	brown	BAZ1A	blue	GFAP	black
C8orf5	magenta	LINGO4	purple	LOC374569	turquoise	PNRC2	brown	BAZ2A	blue	GFRA3	black
C9orf96	magenta	LOC145678	purple	LOC374690	turquoise	POLR2A	brown	BAZ2B	blue	GLI3	black
CACNA2D1	magenta	LOC200019	purple	LOC374754	turquoise	pp12719	brown	BC034020_32	blue	GMPR	black
CACNG6	magenta	LOC221344	purple	LOC374829	turquoise	PPM1J	brown	BC035072_1500	blue	GP9	black
CCBP2	magenta	LOC283129	purple	LOC375051	turquoise	PPP2R3C	brown	BCAP31	blue	GPBAR1	black
CCL16	magenta	LOC283484	purple	LOC375315	turquoise	PPP2R5C	brown	BCKDK	blue	GPR144	black
CCR10	magenta	LOC283617	purple	LOC375412	turquoise	PRPF38B	brown	BRI3	blue	GPR146	black
CHRM5	magenta	LOC284180	purple	LOC375514	turquoise	PSRC1	brown	BTG1	blue	GPR152	black
CLCN5	magenta	LOC285370	purple	LOC375531	turquoise	PTGS2	brown	BTN2A1	blue	GPR45	black
CNTFR	magenta	LOC285766	purple	LOC375534	turquoise	PTPN22	brown	BTN3A1	blue	GRIN1	black
COL5A3	magenta	LOC338916	purple	LOC375665	turquoise	PTPN4	brown	C10orf46	blue	GRN	black
CSMD3	magenta	LOC375047	purple	LOC375932	turquoise	PXK	brown	C11orf2	blue	GRPR	black
CUL4B	magenta	LOC375920	purple	LOC376075	turquoise	PXMP3	brown	C11orf75	blue	GUK1	black
CUX2	magenta	LOC376164	purple	LOC376080	turquoise	PYROXD1	brown	C15orf39	blue	HAGH	black
CYP26B1	magenta	LOC376283	purple	LOC377225	turquoise	RAB27A	brown	C16orf42	blue	HIST1H2BM	black
CYP4F11	magenta	LOC376439	purple	LOC377913	turquoise	RAB31	brown	C18orf8	blue	HOXB1	black
CYP8B1	magenta	LOC376561	purple	LOC388931	turquoise	RAB32	brown	C19orf22	blue	HOXD4	black
CYSLTR2	magenta	LOC377656	purple	LOC391356	turquoise	RAP2C	brown	C20orf3	blue	HS22172_328	black
DEFB125	magenta	LOC388389	purple	LOC401152	turquoise	RAPGEF6	brown	C22orf25	blue	HS43604_1218	black
DENND2A	magenta	LOC389207	purple	LOC402573	turquoise	RASGRP4	brown	C5orf32	blue	HS440291_335	black
DKFZP434H168	magenta	LOC644613	purple	LOC441086	turquoise	RBMS1	brown	C6orf166	blue	HSU79275	black
DKFZP586H2123	magenta	MEP1B	purple	LOC441136	turquoise	RBP7	brown	C6orf47	blue	IGFALS	black
DNAJC17	magenta	MGC11082	purple	LOC441150	turquoise	RCOR3	brown	C6orf62	blue	IGKV1D-13	black
DRD1	magenta	MMRN1	purple	LOC572558	turquoise	REM2	brown	C9orf89	blue	IKBKG	black
DSCR10	magenta	MYBPC2	purple	LOC642776	turquoise	RFX1	brown	CAMK2G	blue	IL4	black
ELA1	magenta	N56928_336	purple	LOC728656	turquoise	RGS2	brown	CAPZA2	blue	ISCA1	black
ENPP7	magenta	NDOR1	purple	LOH3CR2A	turquoise	RGS9	brown	CAPZB	blue	KCNAB3	black
ENTPD2	magenta	NM_138574_1802	purple	LRP2	turquoise	RNF111	brown	CAT	blue	KCNC3	black
EPPK1	magenta	NPPA	purple	LRP5	turquoise	RNF13	brown	CBX7	blue	KCNH3	black
ESRRA	magenta	NR4A2	purple	LRRC51	turquoise	RNF4	brown	CCDC115	blue	KCNK7	black
F379	magenta	OR2AG2	purple	MAB21L2	turquoise	RPS11	brown	CCDC49	blue	KIAA0299	black
F7	magenta	OR4B1	purple	MAGEA12	turquoise	RPS6KA5	brown	CCDC69	blue	KIAA0641	black
FBXL8	magenta	OR5A1	purple	MAGEB4	turquoise	S100A4	brown	CCDC88B	blue	KIAA0692	black
FBXO41	magenta	OR6B1	purple	MAML3	turquoise	S100A6	brown	CCND2	blue	KIAA1817	black
FCRL2	magenta	OR6C2	purple	MAP1A	turquoise	S100P	brown	CCND3	blue	KIR2DL2	black
FFAR1	magenta	OTC	purple	MAP3K7IP1	turquoise	SACM1L	brown	CD14	blue	KLC3	black
FFAR3	magenta	OTOA	purple	MAST4	turquoise	SAMD9	brown	CD300A	blue	KLF16	black
FGD1	magenta	OTOS	purple	ME1	turquoise	SAMSN1	brown	CD36	blue	KLHL9	black
FLJ11710	magenta	OTUD7B	purple	MEA1	turquoise	SAP30L	brown	CD37	blue	KRT33A	black
FLJ21290	magenta	P2RX2	purple	MED28	turquoise	SAT1	brown	CD4	blue	KRTAP23-1	black
FLJ25715	magenta	PARP15	purple	MEST	turquoise	SATB1	brown	CD48	blue	LCE5A	black
FLJ30901	magenta	PCGEM1	purple	MGC13033	turquoise	SDF2	brown	CD97	blue	LGALS7	black
FLJ31715	magenta	PLAC1L	purple	MGC13379	turquoise	SENP7	brown	CDC42EP3	blue	LGALS9	black
FLJ32569	magenta	PNLIPRP1	purple	MGC27345	turquoise	SERF2	brown	CEBPA	blue	LIF	black
FNDC4	magenta	PSG6	purple	MGP	turquoise	SERTAD2	brown	CEBPB	blue	LMTK3	black
FOXE1	magenta	RHOXF1	purple	MKL1	turquoise	SESN2	brown	CECR1	blue	LOC121270	black
FVIII	magenta	RSPH10B	purple	MLL5	turquoise	SETD1B	brown	CENTD2	blue	LOC154981	black
G16	magenta	RSPO3	purple	MORC2	turquoise	SF3B1	brown	CFP	blue	LOC201175	black
GJB4	magenta	SDS	purple	MOV10L1	turquoise	SH3BP5	brown	CHMP1B	blue	LOC339742	black
GPAM	magenta	SERINC5	purple	MRFAP1L1	turquoise	SH3GLB1	brown	CHMP4B	blue	LOC339745	black
GPR132	magenta	SHBG	purple	MRPL46	turquoise	SIPA1L1	brown	CHST7	blue	LOC340527	black
GPR173	magenta	SLC28A2	purple	MSI1	turquoise	SIPA1L2	brown	CISH	blue	LOC342897	black
HEPACAM	magenta	SLC4A10	purple	MT1M	turquoise	SKP1A	brown	CLINT1	blue	LOC343565	black
HOXC8	magenta	SLC6A8	purple	MTCYB	turquoise	SLC16A5	brown	CLK1	blue	LOC375060	black
HOXD8	magenta	SNCB	purple	MTMR14	turquoise	SLC22A15	brown	CMTM7	blue	LOC375128	black
HSHCGXIII_724	magenta	SOX13	purple	MTND2	turquoise	SLC22A3	brown	CNN2	blue	LOC375342	black
HSM802405_2530	magenta	SPACA5B	purple	MTND3	turquoise	SLC25A44	brown	CORO1A	blue	LOC375416	black
HSM804644_2939	magenta	STEERIN2	purple	MYOZ2	turquoise	SLC35A1	brown	COTL1	blue	LOC375442	black
HSPA12B	magenta	SULT2B1	purple	NASP	turquoise	SLC36A1	brown	COX19	blue	LOC375684	black
ICAM5	magenta	TDO2	purple	NBEAL2	turquoise	SLC36A4	brown	CPEB2	blue	LOC376866	black
IGH1cM34b	magenta	TEKT1	purple	NDUFA2	turquoise	SLC37A3	brown	CPEB4	blue	LOC377827	black
IGHV4	magenta	TMEM132C	purple	NECAB3	turquoise	SLC40A1	brown	CRK	blue	LOC440093	black
IL13	magenta	TNFRSF6B	purple	NM_004457_3312	turquoise	SLC9A8	brown	CRLF3	blue	LOC646892	black
IL27RA	magenta	TRAF6	purple	NM_005094_1817	turquoise	SLU7	brown	CSAD	blue	LRCH4	black
INSL5	magenta	TRNG10	purple	NM_006188_449	turquoise	SMAD4	brown	CSDE1	blue	LRRC25	black
ITGA10	magenta	TTC16	purple	NM_007059_1567	turquoise	SNAG1	brown	CST3	blue	LTB	black
KCND3	magenta	TTLL10	purple	NM_014640_4780	turquoise	SNX3	brown	CTBP1	blue	LY9	black
KCNH4	magenta	TTTY11	purple	NM_022466_2657	turquoise	SOD2	brown	CX3CR1	blue	LYL1	black
KCNH8	magenta	U09082_77	purple	NM_022786_1126	turquoise	SPG11	brown	CXCL16	blue	MAP2K1IP1	black
KDR	magenta	UPP2	purple	NM_024946_1787	turquoise	SQRDL	brown	CYBRD1	blue	MAPK13	black
KIAA1804	magenta	VCPIP1	purple	NM_152336_1858	turquoise	ST20	brown	CYFIP2	blue	MAPRE2	black
KIAA1871	magenta	WDR65	purple	NM_173509_2713	turquoise	STAT6	brown	CYP27A1	blue	MFGE8	black
KITLG	magenta	WNT3	purple	NM_174950_845	turquoise	STK17A	brown	DAP	blue	MGAT1	black
KLF14	magenta	XM_352775_675	purple	NNT	turquoise	STK4	brown	DAZAP2	blue	MGAT3	black
KLF15	magenta	ZFP41	purple	NOL10	turquoise	TAX1BP1	brown	DDX5	blue	MGC34761	black
KRT35	magenta	ZNF366	purple	NPC2	turquoise	TBC1D2	brown	DEF6	blue	MIDN	black
KRT6A	magenta	ZNF420	purple	NPIP	turquoise	TFE3	brown	DGKA	blue	MKRN1	black
KRT76	magenta	ZNF479	purple	NSMCE2	turquoise	TIMP2	brown	DKFZp547O146	blue	MLL4	black
LBP	magenta	ZNF488	purple	NT5C2	turquoise	TM2D3	brown	DNAJB6	blue	MMP7	black
LCE3C	magenta	ZPBP	purple	NTF5	turquoise	TMEM176B	brown	DOCK10	blue	MUC3B	black
LMF1	magenta	AA197344_172	yellow	NUDT16	turquoise	TMEM49	brown	DTX1	blue	MUSK	black
LOC144305	magenta	AA669750_313	yellow	NUDT16L1	turquoise	TMEM77	brown	DUSP1	blue	MXI1	black
LOC283480	magenta	AA701944_325	yellow	NYX	turquoise	TNFAIP6	brown	DUSP6	blue	MYO9B	black
LOC284561	magenta	AA970581_303	yellow	OK/SW-cl.79	turquoise	TNFRSF17	brown	EDG4	blue	NCR2	black
LOC339862	magenta	ACP5	yellow	OLFML2A	turquoise	TNFRSF25	brown	EGLN2	blue	NGFR	black
LOC340094	magenta	ACPP	yellow	OR10V1	turquoise	TNFSF10	brown	ELF1	blue	NM_001815_564	black
LOC374557	magenta	ACR	yellow	OR2Z1	turquoise	TNFSF13B	brown	ELMO2	blue	NM_005954_326	black
LOC374750	magenta	ACTL7B	yellow	OR4D10	turquoise	TOPORS	brown	ELOVL5	blue	NM_005963_5655	black
LOC375297	magenta	ACTR1B	yellow	OR4K1	turquoise	TOX4	brown	EMP3	blue	NM_006059_4956	black
LOC375639	magenta	ADAM6	yellow	OR51A7	turquoise	TPD52L2	brown	EPS15	blue	NM_012075_3112	black
LOC376474	magenta	ADAMTSL2	yellow	OR6C6	turquoise	TPO	brown	ERBB2IP	blue	NM_024023_1509	black
LOC376486	magenta	ADCYAP1R1	yellow	OR6C65	turquoise	TPP1	brown	ETS2	blue	NM_144712_1160	black
LOC376583	magenta	ADH7	yellow	OR9G4	turquoise	TPT1	brown	FAM120A	blue	NM_152568_1089	black
LOC440149	magenta	ADMR	yellow	OVGP1	turquoise	TRIB1	brown	FAM125A	blue	NOL3	black
LRFN2	magenta	AES	yellow	PADI3	turquoise	TRIM8	brown	FAM21A	blue	NPAS2	black
MAFK	magenta	AF052118_647	yellow	PAGE5	turquoise	TSHZ3	brown	FAM26B	blue	NTNG2	black
MAGEA1	magenta	AF052141_1503	yellow	PALM	turquoise	TTRAP	brown	FAM49B	blue	OAZ1	black
mannose 6-phosphate/insulin-like growth factor-II receptor	magenta	AF086027_166	yellow	PALMD	turquoise	TUBA1A	brown	FAM53B	blue	OLFML3	black
MAP6	magenta	AF087976_199	yellow	PARL	turquoise	TXNDC4	brown	FAM53C	blue	OPRL1	black
MAS1	magenta	AF113698_429	yellow	PAXIP1	turquoise	U25029_1426	brown	FAM63A	blue	OR11H6	black
MCOLN3	magenta	AF143885_191	yellow	PCGF3	turquoise	U61167_3904	brown	FAM89B	blue	P117	black
MEGF10	magenta	AF161345_578	yellow	PCGF6	turquoise	UBE2B	brown	FBXO38	blue	PAEP	black
MLZE	magenta	AF258585_1448	yellow	PCK1	turquoise	UBE2R2	brown	FBXO7	blue	PAK4	black
MS4A12	magenta	AF339771_720	yellow	PCK2	turquoise	UBLCP1	brown	FCHSD2	blue	PCDHGA3	black
MST1R	magenta	AF348828_203	yellow	PHF11	turquoise	UPF2	brown	FCN1	blue	PDZK1IP1	black
MUC15	magenta	AF359419_267	yellow	PHLDA2	turquoise	USP15	brown	FES	blue	PER1	black
MY050	magenta	AJ000522_3698	yellow	PHOSPHO2	turquoise	USP3	brown	FGR	blue	PFAAP5	black
MYF5	magenta	AJ404607_355	yellow	PHYHIPL	turquoise	USP33	brown	FLII	blue	PHOSPHO1	black
MYOG	magenta	AK021644_1698	yellow	PIGY	turquoise	VAV3	brown	FOS	blue	PI16	black
MYT1	magenta	AK021801_2191	yellow	PLD2	turquoise	VDR	brown	FOXO3	blue	PLAC9	black
NAGPA	magenta	AK022203_1713	yellow	PLEKHF2	turquoise	VNN3	brown	FPR1	blue	PLAT	black
NEUROD6	magenta	AK024118_2033	yellow	PLIN	turquoise	VPS35	brown	FRAT1	blue	PLK3	black
NLRP5	magenta	AK027555_1172	yellow	PLXNA4	turquoise	WAPAL	brown	FRAT2	blue	pp14762	black
NM_014356_1031	magenta	AK054768_1098	yellow	PNMA1	turquoise	WDTC1	brown	FRY	blue	PPAN-P2RY11	black
NM_017974_1376	magenta	AK054840_861	yellow	PPP1R12C	turquoise	WSB1	brown	FXYD5	blue	PRO1051	black
NM_024600_1775	magenta	AK054865_1351	yellow	PPP1R1C	turquoise	XM_049351_5685	brown	FYB	blue	PROK1	black
NM_032658_454	magenta	AK054946_1826	yellow	PPP1R3C	turquoise	XM_350872_601	brown	GAB3	blue	PROKR2	black
NOXO1	magenta	AK055271_1003	yellow	PPP2R2D	turquoise	YPEL5	brown	GABARAP	blue	PRSS36	black
OR1B1	magenta	AK056048_362	yellow	PRAP1	turquoise	YTHDC1	brown	GALNT7	blue	PSD4	black
OR4C3	magenta	AK056312_1346	yellow	prebp1	turquoise	ZBTB1	brown	GDI2	blue	PTPRCAP	black
OR51E2	magenta	AK057142_1000	yellow	PRM2	turquoise	ZBTB11	brown	GGA3	blue	R77916_96	black
PCDHB18	magenta	AK057863_657	yellow	PRO0899	turquoise	ZC3H7A	brown	GK	blue	RAB5C	black
PCDHGA11	magenta	AK075052_1550	yellow	PRO1496	turquoise	ZFYVE16	brown	GLT1D1	blue	RANBP10	black
PDS5B	magenta	AK090684_1716	yellow	PRO1768	turquoise	ZHX2	brown	GLTP	blue	RASGRF1	black
PHF12	magenta	AK090738_1920	yellow	PRO2037	turquoise	ZMPSTE24	brown	GLTSCR2	blue	RAX	black
PINX1	magenta	AK092202_2637	yellow	PROL1	turquoise	ZMYM2	brown	GNAI2	blue	RBM38	black
PIWIL2	magenta	AK093202_814	yellow	PRPF19	turquoise	ZNF148	brown	GNAI3	blue	RILP	black
PLCZ1	magenta	AK094892_1551	yellow	PRPS1L1	turquoise	ZNF223	brown	GNB2	blue	RNASE8	black
PRO1596	magenta	AK095210_1898	yellow	PSAT1	turquoise	ZNF267	brown	GNG10	blue	RNASEK	black
PRO2533	magenta	AK095787_1297	yellow	PSMC3IP	turquoise	ZNF281	brown	GOLGA7	blue	RNF128	black
PRR10	magenta	AK096766_1785	yellow	PSMD4	turquoise	ZNF292	brown	GPBP1L1	blue	RNF24	black
RAI1	magenta	AK097488_1625	yellow	PSME4	turquoise	ZNF311	brown	GPR108	blue	RORC	black
RAMP1	magenta	AK097541_1578	yellow	PTAR1	turquoise	ZNF354A	brown	GPR109B	blue	RUNDC2B	black
RFXDC1	magenta	AK097575_2059	yellow	PTCHD3	turquoise	ZNF443	brown	GPR177	blue	SAPS2	black
RTN2	magenta	AL832700_2900	yellow	PTTG3	turquoise	ZNF516	brown	GPR97	blue	SASP	black
RUFY3	magenta	ALPL	yellow	QKI	turquoise	ZSCAN16	brown	GRB2	blue	SCAF1	black
SALL1	magenta	ALS2CR2	yellow	RBM12	turquoise	ABHD5	midnightblue	GRIPAP1	blue	SELENBP1	black
SBNO1	magenta	ALS2CR7	yellow	RBM41	turquoise	ADD3	midnightblue	GSN	blue	SERINC2	black
SH3GL2	magenta	AMT	yellow	RDH5	turquoise	AGXT2L2	midnightblue	GSTM4	blue	SFMBT2	black
SLC25A2	magenta	APEX2	yellow	RFP	turquoise	AK091698_2404	midnightblue	H2AFY	blue	SH2B2	black
SLC6A5	magenta	AQP7	yellow	RG9MTD1	turquoise	AK091744_2359	midnightblue	HCP5	blue	SH3RF2	black
SLCO1C1	magenta	ARMC2	yellow	RGMA	turquoise	AK093333_1480	midnightblue	HDAC7A	blue	SIGLEC1	black
SNAP91	magenta	ARPC4	yellow	RGS22	turquoise	AK096129_2199	midnightblue	HERPUD1	blue	SLC12A6	black
SOX15	magenta	ARSA	yellow	RNASE7	turquoise	AKTIP	midnightblue	HERPUD2	blue	SLC23A2	black
SRrp35	magenta	ASAH3L	yellow	RNASEH2B	turquoise	AMN1	midnightblue	HHEX	blue	SLC25A37	black
SSX2	magenta	ATP6V0C	yellow	RNF212	turquoise	ARID4A	midnightblue	HIATL1	blue	SLC34A1	black
SUHW3	magenta	ATP6V1C2	yellow	RNF6	turquoise	ARNTL	midnightblue	HIST1H2AC	blue	SLC39A5	black
SYT11	magenta	ATP6V1G2	yellow	RPS19BP1	turquoise	BACH1	midnightblue	HIST1H2AL	blue	SMARCB1	black
SYT2	magenta	ATP7B	yellow	RUVBL1	turquoise	BC044653_297	midnightblue	HIST1H3A	blue	SNIP	black
TCBA1	magenta	ATXN7L2	yellow	S55277_23	turquoise	C1orf63	midnightblue	HIST3H3	blue	SNTA1	black
TCF19	magenta	AW450398_337	yellow	SDR-O	turquoise	C20orf111	midnightblue	HK2	blue	SNX27	black
TEC	magenta	AYTL1	yellow	SEC16A	turquoise	CALCOCO2	midnightblue	HLA-A	blue	SOX21	black
TGFBR2	magenta	BARX2	yellow	SEMA4G	turquoise	CAMLG	midnightblue	HLA-B	blue	SPTB	black
TMCO4	magenta	BAT3	yellow	SEMA5B	turquoise	CCPG1	midnightblue	HLA-DMA	blue	SSX1	black
TMEM139	magenta	BC000821_407	yellow	SFMBT1	turquoise	CCR2	midnightblue	HLA-DQA1	blue	STK25	black
TMPRSS11B	magenta	BC008699_1001	yellow	SGCD	turquoise	CD93	midnightblue	HLA-DRB1	blue	SYT3	black
TMPRSS12	magenta	BC010126_809	yellow	SGOL1	turquoise	CENTD1	midnightblue	HLA-E	blue	TAOK2	black
TNFRSF10A	magenta	BC015836_80	yellow	SH3KBP1	turquoise	CH25H	midnightblue	HMBOX1	blue	TCEAL2	black
TNIP3	magenta	BC017904_488	yellow	SLC27A3	turquoise	CHIC2	midnightblue	HMHA1	blue	TCF7L1	black
TRPV2	magenta	BC033541_4049	yellow	SLC35E3	turquoise	CREB5	midnightblue	HNRPH2	blue	TGFB1I1	black
TSPYL6	magenta	BC035069_1008	yellow	SLC35F2	turquoise	CTDSP1	midnightblue	HRB	blue	TMEM54	black
TSSK3	magenta	BC035129_866	yellow	SLC37A2	turquoise	CXCR4	midnightblue	HSD17B11	blue	TMEM63B	black
TTC25	magenta	BC035772_80	yellow	SMURF1	turquoise	DCTN4	midnightblue	HSH2D	blue	TMEM63C	black
TUBA4	magenta	BC036508_707	yellow	SMURF2	turquoise	DKFZp667E0512	midnightblue	HSPA1B	blue	TMEM86B	black
TUSC5	magenta	BC038547_305	yellow	SNHG8	turquoise	DSE	midnightblue	HSPA6	blue	TNFRSF14	black
UBQLN3	magenta	BC040597_2680	yellow	SOD1	turquoise	ELF2	midnightblue	IFI16	blue	TP53I13	black
USP2	magenta	BCAS4	yellow	SPATA16	turquoise	ENTPD1	midnightblue	IFI30	blue	TRIM32	black
USP29	magenta	BNIPL	yellow	SPATA19	turquoise	FAM105B	midnightblue	IFNGR1	blue	TRIM72	black
VNN2	magenta	BPGM	yellow	SPATA8	turquoise	FAM44A	midnightblue	IFNGR2	blue	TRPC4AP	black
W93413_361	magenta	BX442289_561	yellow	SPATS1	turquoise	FAS	midnightblue	IIP45	blue	TSGA10IP	black
XM_048774_5896	magenta	C10orf108	yellow	SPIN1	turquoise	FBXL5	midnightblue	IL13RA1	blue	TSSC4	black
XM_352677_534	magenta	C10orf136	yellow	SPRR3	turquoise	FGFR1OP2	midnightblue	IL16	blue	TUBAL3	black
XM_353794_1144	magenta	C10orf72	yellow	SPTBN2	turquoise	FLJ22662	midnightblue	IL1B	blue	TUG1	black
Y11918_1682	magenta	C11orf56	yellow	SSX9	turquoise	GALNACT-2	midnightblue	IL8RA	blue	U90305_55	black
ZBTB3	magenta	C11orf72	yellow	ST6GALNAC2	turquoise	GGNBP2	midnightblue	ILK	blue	UBXD1	black
ZNF10	magenta	C14orf119	yellow	STOX2	turquoise	HECA	midnightblue	IMPA2	blue	UCK2	black
ZNF211	magenta	C19orf20	yellow	STRC	turquoise	HSPBAP1	midnightblue	INPP5D	blue	UNC84B	black
ZNF496	magenta	C1orf115	yellow	STXBP1	turquoise	IFRD1	midnightblue	IQSEC1	blue	VAMP1	black
ZNF532	magenta	C1orf164	yellow	surfactant associated protein F	turquoise	JAK2	midnightblue	IRF1	blue	VWA3B	black
ZNF533	magenta	C1orf66	yellow	TAGLN	turquoise	JMJD1B	midnightblue	ISG20L2	blue	WBSCR27	black
ZNF57	magenta	C20orf108	yellow	TANC1	turquoise	KIAA1370	midnightblue	ISGF3G	blue	WDR38	black
ZNF582	magenta	C20orf160	yellow	TBC1D10A	turquoise	LOC144762	midnightblue	ITGA5	blue	WDR8	black
AA705034_115	lightcyan	C20orf67	yellow	TBC1D10B	turquoise	LOC285286	midnightblue	ITGAL	blue	WNT10A	black
ABCG4	lightcyan	C22orf13	yellow	TFAP2B	turquoise	LOC375325	midnightblue	ITK	blue	XM_291890_662	black
ADAM28	lightcyan	C3orf23	yellow	TFAP4	turquoise	LOC376223	midnightblue	ITM2B	blue	Z22814_16	black
ADRA1B	lightcyan	C3orf24	yellow	THAP11	turquoise	LOC377646	midnightblue	JAK1	blue	Z70263_71	black
AF087972_528	lightcyan	C5orf4	yellow	TKT	turquoise	LOC378052	midnightblue	KBTBD2	blue	ZNF114	black
AF130056_326	lightcyan	C6orf61	yellow	TKTL1	turquoise	LOC54103	midnightblue	KCTD2	blue	ZNF213	black
AFM	lightcyan	C7orf33	yellow	TKTL2	turquoise	LOC728358	midnightblue	KIAA0040	blue	ZNF358	black
AK093502_1768	lightcyan	C9orf156	yellow	TMEM132E	turquoise	LPGAT1	midnightblue	KIAA0247	blue	ZNF688	black
AK093700_1530	lightcyan	C9orf97	yellow	TMEM133	turquoise	LRRIQ1	midnightblue	KIAA0317	blue	ZNF703	black
AK097694_301	lightcyan	CA1	yellow	TMEM136	turquoise	LYST	midnightblue	KIAA0674	blue	ZNF776	black
AK097976_2345	lightcyan	CACNA1B	yellow	TMEM140	turquoise	LYZ	midnightblue	KIAA0913	blue	ZNF787	black
AKAP3	lightcyan	CACNA1S	yellow	TMEM202	turquoise	MAP2K4	midnightblue	KIAA1012	blue	AA626157_145	tan
AKAP5	lightcyan	CACNG4	yellow	TMEM31	turquoise	MAP3K7IP2	midnightblue	KIAA1033	blue	ABHD12B	tan
AQP4	lightcyan	CALB2	yellow	TMEM39A	turquoise	MBD2	midnightblue	KIAA1539	blue	AF130047_179	tan
BC012026_1349	lightcyan	CALCA	yellow	TMEM83	turquoise	MFSD1	midnightblue	KIAA1999	blue	AF306362_134	tan
BC013935_13	lightcyan	CALML6	yellow	TNIP2	turquoise	MOBKL1B	midnightblue	KIF21B	blue	AJ236544_285	tan
BC036252_689	lightcyan	CARD10	yellow	TNNT1	turquoise	MS4A6A	midnightblue	KLRG1	blue	AK055756_1314	tan
BC040576_2703	lightcyan	CASQ2	yellow	TOM1	turquoise	MSL3L1	midnightblue	KLRK1	blue	AK056624_1360	tan
C10orf85	lightcyan	CCDC21	yellow	TPK1	turquoise	NDRG4	midnightblue	LAMP2	blue	AK091913_3026	tan
C12orf28	lightcyan	CCL25	yellow	TRIM38	turquoise	NIPA1	midnightblue	LAT	blue	AK093363_1790	tan
C14orf45	lightcyan	CD19	yellow	TRIM39	turquoise	NM_000110_3958	midnightblue	LBA1	blue	AK093508_1330	tan
C1orf136	lightcyan	CD1B	yellow	TRIM47	turquoise	NOD2	midnightblue	LBH	blue	AK094995_1960	tan
C2orf62	lightcyan	CD276	yellow	TRIM59	turquoise	OR5M1	midnightblue	LILRA1	blue	AK097185_2699	tan
C4orf19	lightcyan	CD53	yellow	TRIM68	turquoise	OSBPL11	midnightblue	LIME1	blue	AL110203_1534	tan
C6orf118	lightcyan	CDC42EP4	yellow	TSEN54	turquoise	PCMTD1	midnightblue	LITAF	blue	APOA5	tan
C8orf66	lightcyan	CEACAM16	yellow	TSGA13	turquoise	PCTP	midnightblue	LMAN2	blue	AQP2	tan
C8orf77	lightcyan	CHAD	yellow	TSNAXIP1	turquoise	PHF20L1	midnightblue	LMBRD1	blue	ASB11	tan
CCDC11	lightcyan	CHP2	yellow	TSPYL2	turquoise	PHF3	midnightblue	LOC127309	blue	BC008624_500	tan
CD5L	lightcyan	CHRD	yellow	TTC22	turquoise	PLXNB1	midnightblue	LOC150271	blue	BC025775_569	tan
CDH23	lightcyan	CHRNA2	yellow	TTC27	turquoise	PPP1R12B	midnightblue	LOC152742	blue	BC027619_659	tan
CLEC14A	lightcyan	CLRN1	yellow	TTC5	turquoise	PPP2R5A	midnightblue	LOC286167	blue	BC042472_463	tan
CST5	lightcyan	CNGB1	yellow	TTLL11	turquoise	PQLC3	midnightblue	LOC51035	blue	BLR1	tan
CX62	lightcyan	CNTN3	yellow	TTLL5	turquoise	PTPRC	midnightblue	LOC91496	blue	C13orf15	tan
CYP3A7	lightcyan	COPS7B	yellow	TUBGCP6	turquoise	RAB18	midnightblue	LPXN	blue	C14orf37	tan
DACT1	lightcyan	CPSF4	yellow	TUT1	turquoise	RASSF4	midnightblue	LRP10	blue	C1orf128	tan
DPP7	lightcyan	CRYAB	yellow	TXNL4B	turquoise	RBM22	midnightblue	LRRFIP1	blue	C1orf184	tan
ECEL1	lightcyan	CSDC2	yellow	U49441_8	turquoise	RPGR	midnightblue	LSP1	blue	C1orf215	tan
EMID1	lightcyan	CSGlcA-T	yellow	U87972_310	turquoise	RSBN1L	midnightblue	MAML1	blue	C21orf7	tan
FBXO15	lightcyan	CTSK	yellow	UBE2G2	turquoise	SAMHD1	midnightblue	MAN2B1	blue	C2orf16	tan
FCRL6	lightcyan	CUBN	yellow	UBXD7	turquoise	SEPT15	midnightblue	MANSC1	blue	C3orf30	tan
FER1L6	lightcyan	DAK	yellow	UGT2A1	turquoise	SFRS17A	midnightblue	MAP3K3	blue	C6orf137	tan
FIGF	lightcyan	DCUN1D1	yellow	UGT2B15	turquoise	SGK3	midnightblue	MAP4K4	blue	C8orf49	tan
FLJ21596	lightcyan	DDIT4L	yellow	UGT3A1	turquoise	SHOC2	midnightblue	MAPK3	blue	C9orf150	tan
FLJ40194	lightcyan	DEFB118	yellow	UNC50	turquoise	SLC35A5	midnightblue	MARCKS	blue	CACNA1E	tan
FN3K	lightcyan	DEPDC1	yellow	USP13	turquoise	SMCHD1	midnightblue	MAST3	blue	CCDC106	tan
FZD2	lightcyan	DGKG	yellow	USP6NL	turquoise	SNX10	midnightblue	MAT2B	blue	CCDC64	tan
GALNT4	lightcyan	DIRAS2	yellow	VEGFC	turquoise	SPPL2A	midnightblue	MBP	blue	CCRN4L	tan
GGN	lightcyan	DKFZp434A029	yellow	VIT	turquoise	STK17B	midnightblue	MCL1	blue	CDC34	tan
GGT1	lightcyan	DKFZp761B107	yellow	VPS45	turquoise	TBRG1	midnightblue	MCOLN1	blue	CEACAM19	tan
GRIN2C	lightcyan	DLX6	yellow	VSTM3	turquoise	TLR1	midnightblue	ME2	blue	CLDN5	tan
GRK1	lightcyan	DNAJB8	yellow	WARS	turquoise	TMEM188	midnightblue	MED15	blue	CRY2	tan
HIST1H2AB	lightcyan	DPH5	yellow	WDR1	turquoise	TMEM71	midnightblue	MED23	blue	CRYBA4	tan
HSA227885_129	lightcyan	EDIL3	yellow	WDR45	turquoise	TRAF3IP3	midnightblue	MFN2	blue	DGAT2L6	tan
HSB2X2G_69	lightcyan	EDN3	yellow	WDR70	turquoise	TTC13	midnightblue	MGC22014	blue	DSPP	tan
IL23R	lightcyan	EFCAB4B	yellow	WFDC10B	turquoise	UIMC1	midnightblue	MGC7036	blue	ECD	tan
ISLR2	lightcyan	EFNB3	yellow	WIPI1	turquoise	VPS4B	midnightblue	MICAL2	blue	EGFL6	tan
KCNJ8	lightcyan	EIF5A1	yellow	WWP1	turquoise	XIST	midnightblue	MIER1	blue	EPB42	tan
KIAA1189	lightcyan	EPHB2	yellow	Z23090_327	turquoise	YTHDF3	midnightblue	MKNK2	blue	ESRRB	tan
KIAA1571	lightcyan	EPX	yellow	ZNF271	turquoise	ZDHHC17	midnightblue	MME	blue	FCER2	tan
KIF9	lightcyan	ERAF	yellow	ZNF313	turquoise	ZNF185	midnightblue	MOBKL2A	blue	FCRL3	tan
L3MBTL3	lightcyan	ERAS	yellow	ZNF330	turquoise	ACTN1	royalblue	MORC3	blue	FLJ00290	tan
LOC150112	lightcyan	EVI5L	yellow	ZNF33A	turquoise	AF161365_448	royalblue	MORF4L1	blue	FLJ11235	tan
LOC283932	lightcyan	F8	yellow	ZNF511	turquoise	AK021546_952	royalblue	MOSC1	blue	FLJ14816	tan
LOC285045	lightcyan	F9	yellow	ABCA11	darkturquoise	AK027238_1921	royalblue	MOSPD2	blue	FMNL1	tan
LOC339977	lightcyan	FAM104A	yellow	ADRA1D	darkturquoise	AK074467_498	royalblue	MPEG1	blue	GBP4	tan
LOC340536	lightcyan	FAM108B1	yellow	AF075035_496	darkturquoise	ALOX5	royalblue	MPP1	blue	GLIS2	tan
LOC374856	lightcyan	FAM113B	yellow	AF088054_474	darkturquoise	ALOX5AP	royalblue	MRPL44	blue	GPR171	tan
LOC375305	lightcyan	FAM131B	yellow	AK056155_2222	darkturquoise	ARHGAP9	royalblue	MSL-1	blue	GRM1	tan
LOC377447	lightcyan	FBX20	yellow	ANKRD39	darkturquoise	BASP1	royalblue	MSN	blue	HAND1	tan
LOC400120	lightcyan	FBXL6	yellow	ASB5	darkturquoise	C16orf54	royalblue	MTX1	blue	HIST1H3E	tan
LRP1B	lightcyan	FBXO9	yellow	BC028842_543	darkturquoise	C6orf32	royalblue	MX2	blue	HOXB8	tan
MAPK8IP1	lightcyan	FLAD1	yellow	BC045163_272	darkturquoise	CD74	royalblue	MYLIP	blue	HUS1B	tan
MCHR1	lightcyan	FLJ00028	yellow	BC047724_2465	darkturquoise	CLEC4E	royalblue	NAB1	blue	IGK	tan
MGC33894	lightcyan	FLJ12616	yellow	C20orf24	darkturquoise	CSF3R	royalblue	NADK	blue	KRT1	tan
MKRN4	lightcyan	FLJ14327	yellow	CPVL	darkturquoise	CTDSP2	royalblue	NAGA	blue	KRT18	tan
NEFL	lightcyan	FLJ20123	yellow	DEPDC7	darkturquoise	DPEP2	royalblue	NAPSB	blue	KRTAP1-3	tan
NM_173681_1293	lightcyan	FLJ20674	yellow	DKFZp686B1027	darkturquoise	E2F2	royalblue	NBN	blue	KRTAP19.1	tan
NM_175617_386	lightcyan	FLJ20700	yellow	GHRHR	darkturquoise	EVI2B	royalblue	NBPF14	blue	KRTAP4.8	tan
NM_175920_2006	lightcyan	FLJ22222	yellow	GPR141	darkturquoise	F11R	royalblue	NBR1	blue	LHX1	tan
NTSR1	lightcyan	FLJ23306	yellow	HSM802108_1602	darkturquoise	FGD3	royalblue	NCF1	blue	LMTK2	tan
OR2Y1	lightcyan	FLJ31713	yellow	IGSF2	darkturquoise	FGL2	royalblue	NCF2	blue	LOC132870	tan
OR4C46	lightcyan	FLJ33708	yellow	KIAA1949	darkturquoise	GCA	royalblue	NCOA1	blue	LOC136242	tan
OR4D6	lightcyan	FLJ46156	yellow	KIR3DL3	darkturquoise	GIMAP5	royalblue	NECAP2	blue	LOC139302	tan
PAOX	lightcyan	FNBP1	yellow	LGALS8	darkturquoise	GNB5	royalblue	NFYC	blue	LOC151534	tan
PAX7	lightcyan	FOXO4	yellow	LOC283902	darkturquoise	GSPT2	royalblue	NINJ1	blue	LOC152122	tan
PLCB3	lightcyan	FRAG1	yellow	LOC349196	darkturquoise	HBA1	royalblue	NIT1	blue	LOC284669	tan
PLXDC1	lightcyan	FSHR	yellow	LOC375473	darkturquoise	HBA2	royalblue	NM_001276_1486	blue	LOC285444	tan
POU2F2	lightcyan	FUT7	yellow	LRRC17	darkturquoise	HCLS1	royalblue	NM_002123_971	blue	LOC338637	tan
RAB33A	lightcyan	GABRB1	yellow	MPZL1	darkturquoise	HCST	royalblue	NM_003367_1285	blue	LOC338796	tan
REM1	lightcyan	GABRG1	yellow	MYH11	darkturquoise	HIST2H2AC	royalblue	NM_006065_3755	blue	LOC374801	tan
RHBDL2	lightcyan	GHRL	yellow	NM_012151_1693	darkturquoise	HLA-DPA1	royalblue	NM_017698_1562	blue	LOC375900	tan
SEMA6C	lightcyan	GJD4	yellow	NM_025092_1767	darkturquoise	HLA-DPB1	royalblue	NM_058246_1949	blue	LOC400456	tan
SLCO1B3	lightcyan	GLP2R	yellow	NPY5R	darkturquoise	HLA-DRA	royalblue	NOTCH1	blue	LOC400965	tan
SPACA1	lightcyan	GP1BA	yellow	NRG1	darkturquoise	HLA-DRB5	royalblue	NPBWR1	blue	LOC550112	tan
SYCN	lightcyan	GPR128	yellow	SAP30BP	darkturquoise	HPS1	royalblue	NPL	blue	LRG1	tan
T98019_259	lightcyan	GPR135	yellow	SCML4	darkturquoise	ICAM3	royalblue	NPLOC4	blue	LYPD2	tan
TGFB2	lightcyan	GPR148	yellow	SLCO6A1	darkturquoise	IKIP	royalblue	NPTN	blue	MAN1A2	tan
TLR7	lightcyan	GPR15	yellow	VNN1	darkturquoise	IL8RB	royalblue	NR3C1	blue	MASTL	tan
TRIM55	lightcyan	GPR32	yellow	WDR26	darkturquoise	ITGB2	royalblue	NRBF2	blue	MBNL3	tan
TRIML1	lightcyan	GPRASP1	yellow	AF090906_1254	lightgreen	ITPK1	royalblue	NRD1	blue	MMP2	tan
U63332_338	lightcyan	GPX1	yellow	AF103310_55	lightgreen	KRTAP6-1	royalblue	NSFL1C	blue	NEAT2	tan
VN1R4	lightcyan	GRIK2	yellow	AF289590_2212	lightgreen	LILRB3	royalblue	NUB1	blue	NEK7	tan
XM_089318_1677	lightcyan	growth hormone receptor	yellow	AK095358_2871	lightgreen	LOC90925	royalblue	NUMB	blue	NM_021034_46	tan
ZNF345	lightcyan	GUCY1A3	yellow	AL050131_294	lightgreen	LST1	royalblue	NUP50	blue	NM_080676_648	tan
ABCC6	salmon	GUCY2D	yellow	ALOX12	lightgreen	MEGF9	royalblue	NXF1	blue	NPFFR2	tan
AF086063_203	salmon	GYPB	yellow	AOAH	lightgreen	MMP25	royalblue	OGFRL1	blue	OR10S1	tan
AF088024_333	salmon	H00592_202	yellow	AY216265_2895	lightgreen	MRLC2	royalblue	OR52K3P	blue	OR5AU1	tan
AF258550_1585	salmon	H99196_196	yellow	B2M	lightgreen	NCF4	royalblue	OR52N5	blue	OR7D2	tan
AF504647_760	salmon	HAPLN3	yellow	BANP	lightgreen	NM_002117_1380	royalblue	OSBPL8	blue	ORAI2	tan
AJ001863_1184	salmon	HBD	yellow	BC015446_502	lightgreen	OTUB1	royalblue	OTUD1	blue	OTOF	tan
AK000674_992	salmon	HBM	yellow	BC028670_198	lightgreen	RAB8B	royalblue	P2RY13	blue	OXT	tan
AK025182_1379	salmon	HCRT	yellow	BC040653_1367	lightgreen	RAC2	royalblue	P2RY8	blue	PCDHGB6	tan
AK055000_634	salmon	HDAC10	yellow	BC046195_274	lightgreen	RASSF2	royalblue	PAK1	blue	PDE3B	tan
AK057233_1510	salmon	HGF	yellow	C1orf69	lightgreen	S100A1	royalblue	PCBP1	blue	PDK2	tan
AK091365_1027	salmon	HIGD1B	yellow	C20orf74	lightgreen	S100A11	royalblue	PCBP2	blue	PIGL	tan
AK092456_1609	salmon	HIPK1	yellow	C8orf73	lightgreen	SELL	royalblue	PCSK7	blue	PIWIL4	tan
AK094582_1985	salmon	HIST1H3I	yellow	CCS	lightgreen	SH3BGRL3	royalblue	PDCD4	blue	PLD5	tan
AK095243_1047	salmon	HIST1H4A	yellow	CD40LG	lightgreen	SLA	royalblue	PELI1	blue	POFUT2	tan
AK095282_2036	salmon	HIST1H4H	yellow	COL15A1	lightgreen	SLCO3A1	royalblue	PGD	blue	POLE1	tan
AK096721_1449	salmon	HSM800000_1134	yellow	CPA2	lightgreen	SRGN	royalblue	PIAS1	blue	pp13439	tan
AK098749_1751	salmon	HSM804689_2635	yellow	CRTC2	lightgreen	TARP	royalblue	PICALM	blue	PRAM1	tan
AL080060_671	salmon	HSPB9	yellow	CXCL11	lightgreen	TYK2	royalblue	PIK3CD	blue	PRDM1	tan
AL528610_887	salmon	HSPC048	yellow	DKFZp434B1231	lightgreen	TYROBP	royalblue	PIK3R5	blue	PRDM14	tan
AL831861_2136	salmon	HSPC157	yellow	DOC2A	lightgreen	XPC	royalblue	PILRA	blue	PRRG4	tan
AY003740_109	salmon	HSSNOU71B_59	yellow	ELN	lightgreen	ZNF671	royalblue	PISD	blue	PTGDS	tan
AY006298_11	salmon	HYLS1	yellow	FAM117A	lightgreen	ACTR2	cyan	PITPNC1	blue	RPS6KA6	tan
B1	salmon	ICOS	yellow	FRK	lightgreen	AF086367_397	cyan	PLAUR	blue	RTN4RL2	tan
BC008503_709	salmon	IFNA5	yellow	GABARAPL3	lightgreen	AF088033_103	cyan	PLEK	blue	SAA3	tan
BC030106_402	salmon	IFNK	yellow	GFOD1	lightgreen	AF143322_1191	cyan	PLEKHQ1	blue	SIGLEC7	tan
BC038751_1519	salmon	IGFL2	yellow	GIMAP7	lightgreen	AIM1	cyan	PNRC1	blue	SIRPG	tan
BC040304_2511	salmon	IGHV4-34	yellow	GPR119	lightgreen	AIM2	cyan	PPM1B	blue	SIRT7	tan
BC042991_2176	salmon	IL1F9	yellow	GPR137	lightgreen	AK000925_1470	cyan	PPM1M	blue	SLA2	tan
C11orf42	salmon	ITIH1	yellow	GPR34	lightgreen	AK022443_1663	cyan	PPP1CA	blue	SLC17A4	tan
C11orf52	salmon	JMJD4	yellow	HEXDC	lightgreen	AK023086_1552	cyan	PPP1R11	blue	SLC25A12	tan
C6orf134	salmon	KCND2	yellow	HSM803120_838	lightgreen	AK023412_2299	cyan	PPP1R12A	blue	SNX8	tan
C6orf54	salmon	KCNIP2	yellow	IFNAR2	lightgreen	AK024852_1785	cyan	PPP1R2P1	blue	SPON2	tan
C8ORFK36	salmon	KCNK17	yellow	IL18RAP	lightgreen	AK026418_1592	cyan	PPP4C	blue	SSR2	tan
CCDC38	salmon	KCNU1	yellow	ITPR1	lightgreen	AK026896_1612	cyan	PPP4R1	blue	STRA8	tan
COX4I2	salmon	KCTD15	yellow	JRK	lightgreen	AK054626_1952	cyan	PRKAR1A	blue	SUPT6H	tan
CPT1A	salmon	KCTD17	yellow	KCNK12	lightgreen	AK058039_1514	cyan	PRKCD	blue	TAB3	tan
CRYGS	salmon	KIAA0828	yellow	KCNMB1	lightgreen	AK091419_2496	cyan	PRLHR	blue	TBR1	tan
DAOA	salmon	KIAA1505	yellow	KIAA0241	lightgreen	AL110175_1459	cyan	PRMT2	blue	TRIM49	tan
DEFB122	salmon	KIAA1661	yellow	KIAA1257	lightgreen	ANKRD30A	cyan	PSAP	blue	TRMT12	tan
DKFZp434L2319	salmon	KIAA1715	yellow	LGALS12	lightgreen	ANTXR2	cyan	PSCD1	blue	TRPV4	tan
DRP2	salmon	KLF4	yellow	LOC283332	lightgreen	ARHGEF6	cyan	PSMB9	blue	U82320_850	tan
ELMOD1	salmon	KRT16	yellow	LOC284120	lightgreen	ATG7	cyan	PSME1	blue	UGT2A3	tan
EVPL	salmon	KRTAP13-2	yellow	LOC285086	lightgreen	BC038432_1622	cyan	PTPN12	blue	WASF2	tan
FAM26A	salmon	KRTAP19-6	yellow	LOC374504	lightgreen	BC039680_101	cyan	PTPN6	blue	WDR22	tan
FAM26D	salmon	KRTAP2.1A	yellow	LOC375469	lightgreen	BC040633_1827	cyan	PTPRE	blue	ZBTB22	tan
FLJ20802	salmon	KRTAP22-1	yellow	MBOAT5	lightgreen	BICD2	cyan	PUM2	blue	ZDHHC9	tan
FLJ35773	salmon	L19911_253	yellow	MDFIC	lightgreen	BID	cyan	PXN	blue	ZNF167	tan
FLJ40235	salmon	LDB3	yellow	MTMR1	lightgreen	BTK	cyan	PYGL	blue	ZNF514	tan
FUT11	salmon	LENG10	yellow	NINJ2	lightgreen	BX538075_2495	cyan	QPCT	blue	ZNF517	tan
GLYATL1	salmon	LGR5	yellow	NM_153835_3161	lightgreen	BX538299_4265	cyan	RAB10	blue	AA668232_4	grey
GPR23	salmon	LHB	yellow	NPAL3	lightgreen	C7orf41	cyan	RAB11FIP1	blue	ACCN4	grey
HSCD77_188	salmon	LIN7B	yellow	NPHS1	lightgreen	C9orf164	cyan	RAB35	blue	ACSM2B	grey
HSM801167_599	salmon	LOC126147	yellow	OBFC1	lightgreen	CA4	cyan	RAB6IP1	blue	ADAM11	grey
IL5RA	salmon	LOC126520	yellow	OR10A5	lightgreen	CALM1	cyan	RAB7A	blue	ADAMTS4	grey
ITIH5	salmon	LOC127671	yellow	OR1A2	lightgreen	CAMKK1	cyan	RAC1	blue	ADAMTSL3	grey
KERA	salmon	LOC157918	yellow	OR1G1	lightgreen	CCDC128	cyan	RALB	blue	ADRB2	grey
KIAA1985	salmon	LOC165186	yellow	OR4D1	lightgreen	CCDC19	cyan	RALBP1	blue	ADSS	grey
KLK6	salmon	LOC199800	yellow	OR5P2	lightgreen	CD300C	cyan	RALY	blue	AF063761_260	grey
KRT6B	salmon	LOC202451	yellow	OR5P3	lightgreen	CD33	cyan	RAP1B	blue	AF075047_404	grey
KRTAP19-3	salmon	LOC286126	yellow	PELI2	lightgreen	CENTA1	cyan	RBL2	blue	AF085919_239	grey
LOC144245	salmon	LOC286161	yellow	PPM1A	lightgreen	CENTB2	cyan	RBM23	blue	AF116714_447	grey
LOC148766	salmon	LOC340149	yellow	PPP1CB	lightgreen	CHST11	cyan	RBM3	blue	AF147327_152	grey
LOC151154	salmon	LOC340372	yellow	PSD2	lightgreen	CTBS	cyan	RBM33	blue	AF305838_764	grey
LOC154872	salmon	LOC343531	yellow	PTEN	lightgreen	CTSB	cyan	RBPJ	blue	AK000189_1900	grey
LOC158136	salmon	LOC345013	yellow	R38161_181	lightgreen	CYB5R4	cyan	RCBTB1	blue	AK001120_1376	grey
LOC253264	salmon	LOC345051	yellow	RAB7B	lightgreen	DKFZp686E2158	cyan	RCBTB2	blue	AK021458_1229	grey
LOC254559	salmon	LOC346055	yellow	RAPGEF3	lightgreen	EIF2C4	cyan	RCSD1	blue	AK021648_2000	grey
LOC255480	salmon	LOC348428	yellow	RNF135	lightgreen	ELF4	cyan	REEP5	blue	AK021724_501	grey
LOC283174	salmon	LOC374860	yellow	RRM2B	lightgreen	EMB	cyan	RELA	blue	AK021824_263	grey
LOC283274	salmon	LOC376199	yellow	SEL1L	lightgreen	EMR2	cyan	RERE	blue	AK022111_1807	grey
LOC284739	salmon	LOC376372	yellow	SLC10A2	lightgreen	FCGR1B	cyan	RFWD2	blue	AK023270_1920	grey
LOC338934	salmon	LOC376429	yellow	SLC7A13	lightgreen	FGD4	cyan	RGL2	blue	AK023427_2190	grey
LOC339260	salmon	LOC376858	yellow	SNX12	lightgreen	FLJ00318	cyan	RGS14	blue	AK023610_1768	grey
LOC345187	salmon	LOC376904	yellow	SPG3A	lightgreen	FLJ00399	cyan	RGS19	blue	AK024956_2430	grey
LOC374822	salmon	LOC377227	yellow	TAAR8	lightgreen	FLJ37307	cyan	RHOA	blue	AK025758_2368	grey
LOC374832	salmon	LOC377886	yellow	TAS2R40	lightgreen	GIMAP2	cyan	RHOG	blue	AK057319_1695	grey
LOC375161	salmon	LOC377984	yellow	TEKT5	lightgreen	GIT2	cyan	RMND5A	blue	AK091836_2014	grey
LOC375403	salmon	LOC388610	yellow	TM4SF4	lightgreen	GLTSCR1	cyan	RNF10	blue	AK094938_2533	grey
LOC375537	salmon	LOC400794	yellow	TMCC3	lightgreen	GNLY	cyan	RNF103	blue	AK095163_1163	grey
LOC375540	salmon	LOC51252	yellow	TMSB4X	lightgreen	GPR65	cyan	RNF149	blue	AK095172_1892	grey
LOC375655	salmon	LOC643648	yellow	TP53INP1	lightgreen	HSA227860_425	cyan	RNF167	blue	AK095250_1564	grey
LOC375798	salmon	LONP2	yellow	TTBK2	lightgreen	IDS	cyan	RNF19B	blue	AK096134_2129	grey
LOC376284	salmon	LPHN1	yellow	UBE2W	lightgreen	KIAA0226	cyan	RNF44	blue	AK096580_2404	grey
LOC376371	salmon	LRFN3	yellow	W37880_231	lightgreen	KLHL2	cyan	RPS6KA1	blue	AK097099_2015	grey
LOC376507	salmon	LTC4S	yellow	AA459945_262	lightyellow	LACTB	cyan	RSU1	blue	AK097103_3383	grey
LOC376560	salmon	LYPLA3	yellow	AF024540_124	lightyellow	LCP2	cyan	RTN3	blue	AK097297_2120	grey
LOC377658	salmon	MAGEE1	yellow	AMD1	lightyellow	LILRA2	cyan	RUFY4	blue	AKAP10	grey
LOC377664	salmon	MAMDC4	yellow	ARHGEF1	lightyellow	LIN7A	cyan	RXRA	blue	AL137698_3950	grey
LOC377909	salmon	MAP3K9	yellow	ASPHD2	lightyellow	LOC728661	cyan	S100A11P	blue	AL157484_2212	grey
LOC441177	salmon	MAT1A	yellow	BBC3	lightyellow	LRRFIP2	cyan	SARS2	blue	AL832096_1891	grey
MGC10812	salmon	MGAT5	yellow	BC015826_174	lightyellow	LY75	cyan	SCARF1	blue	AL832284_2217	grey
MYEOV	salmon	MGC13057	yellow	BC040965_783	lightyellow	LYSMD2	cyan	SCPEP1	blue	AL833240_2285	grey
N35922_219	salmon	MGC16142	yellow	C11orf68	lightyellow	MANBA	cyan	SCYL3	blue	AOC2	grey
NAT2	salmon	MGC27016	yellow	CAMK2B	lightyellow	MAP3K11	cyan	SDCBP	blue	APCS	grey
NM_018001_953	salmon	MGC33657	yellow	CBX4	lightyellow	MAP3K14	cyan	SDF4	blue	ARFGEF1	grey
NMUR1	salmon	MGC34821	yellow	CD302	lightyellow	MAP7D1	cyan	SELT	blue	ARHGAP24	grey
OR52W1	salmon	MMP11	yellow	CLMN	lightyellow	MBOAT2	cyan	SEMA4D	blue	ASB2	grey
OR5B2	salmon	MOGAT2	yellow	CTDP1	lightyellow	MGC21874	cyan	SERINC3	blue	ATP6V1E1	grey
OR5B3	salmon	MSX1	yellow	DAAM2	lightyellow	MIR16	cyan	SERP1	blue	AXUD1	grey
OR7A5	salmon	MYL4	yellow	DAXX	lightyellow	MYH9	cyan	SERPINA1	blue	AY043126_65	grey
OR8D2	salmon	MYO18B	yellow	DENND1C	lightyellow	NIN	cyan	SERPINB9	blue	AY092060_1245	grey
P11	salmon	NDST1	yellow	EDG6	lightyellow	NLRC4	cyan	SETX	blue	BANK1	grey
P76	salmon	NEB	yellow	ESAM	lightyellow	NM_018982_1561	cyan	SF3B2	blue	BC001879_564	grey
PADI2	salmon	NGDN	yellow	FLOT1	lightyellow	NT5C3	cyan	SFRS18	blue	BC007399_118	grey
PBOV1	salmon	NKX2-5	yellow	GOLPH3	lightyellow	NYD-SP21	cyan	SH3BP5L	blue	BC016338_910	grey
PKLR	salmon	NM_001488_1866	yellow	HOM-TES-103	lightyellow	PAK2	cyan	SIRPA	blue	BC018064_1113	grey
PSG1	salmon	NM_002019_6876	yellow	IFITM1	lightyellow	PGM2	cyan	SKAP1	blue	BC028181_1037	grey
PSTK	salmon	NM_004331_1038	yellow	IL1RN	lightyellow	PHF23	cyan	SLC12A9	blue	BC031308_384	grey
RBMY3AP	salmon	NM_014849_4082	yellow	ITGB8	lightyellow	PKNOX1	cyan	SLC16A3	blue	BC034574_603	grey
RDH12	salmon	NM_014910_5456	yellow	LOC283761	lightyellow	PPP3CA	cyan	SLC2A14	blue	BC037944_399	grey
RP11-502H18.1	salmon	NM_014927_3203	yellow	LOC284475	lightyellow	PPT1	cyan	SLC43A2	blue	BC038750_79	grey
SFTPC	salmon	NM_016417_273	yellow	LOC375691	lightyellow	PRKCZ	cyan	SLC7A7	blue	BC038791_518	grey
SGCG	salmon	NM_017831_888	yellow	LOC376316	lightyellow	PTPN18	cyan	SMAP1L	blue	BC039382_709	grey
SLC27A6	salmon	NM_025134_1162	yellow	M6PRBP1	lightyellow	RASA2	cyan	SMNDC1	blue	BC040182_3764	grey
SLC35F3	salmon	NM_032818_2814	yellow	MAP2K2	lightyellow	SELP	cyan	SNN	blue	BC042062_1586	grey
SLC5A8	salmon	NM_033178_721	yellow	MTMR6	lightyellow	SF3A1	cyan	SNRK	blue	BC042589_2514	grey
SRPK3	salmon	NM_144567_1080	yellow	MYBPC3	lightyellow	SH3BGRL	cyan	SNX1	blue	BC043519_1706	grey
SSPO	salmon	NM_145241_3042	yellow	NADSYN1	lightyellow	SH3TC1	cyan	SPACA3	blue	BIK	grey
TCP10L2	salmon	NM_175076_1639	yellow	NPVF	lightyellow	SLC15A4	cyan	SPG21	blue	BM045	grey
Tph	salmon	NOS1AP	yellow	PF4	lightyellow	SLC46A3	cyan	SPOP	blue	BQ638229_216	grey
TTTY22	salmon	NP	yellow	PFN1	lightyellow	SP110	cyan	SQSTM1	blue	BTLA	grey
UGT8	salmon	NPBWR2	yellow	PITPNM1	lightyellow	TBC1D3C	cyan	SRPK2	blue	BX537723_4716	grey
W58209_330	salmon	NPY2R	yellow	PKD2L1	lightyellow	TCN1	cyan	SSFA2	blue	C10orf59	grey
WNT16	salmon	OBSCN	yellow	POLDIP3	lightyellow	TLR10	cyan	STIM1	blue	C10orf92	grey
XM_211287_2360	salmon	OC90	yellow	PRKCQ	lightyellow	TLR6	cyan	STK10	blue	C11orf71	grey
XM_294365_24	salmon	OLIG2	yellow	PRKDC	lightyellow	VPS37B	cyan	STK38	blue	C12orf26	grey
XM_352071_190	salmon	OPCML	yellow	RAB1B	lightyellow	ZC3H12A	cyan	STX10	blue	C13orf18	grey
YLPM1	salmon	OPTN	yellow	RAB4B	lightyellow	ZDHHC2	cyan	STXBP3	blue	C14orf101	grey
ZNF385	salmon	OR13C8	yellow	RGS10	lightyellow	ZNF319	cyan	SYNGR2	blue	C15orf51	grey
AA490920_155	green	OR1F1	yellow	RGS7BP	lightyellow	ZNF438	cyan	SYS1	blue	C17orf55	grey
AA664228_270	green	OR2A12	yellow	RNF151	lightyellow	AK090605_1573	darkgreen	TACC1	blue	C17orf85	grey
ABTB1	green	OR2A2	yellow	RNPEP	lightyellow	AK092945_2450	darkgreen	TADA3L	blue	C1orf148	grey
ACIN1	green	OR2G3	yellow	RSAD2	lightyellow	APOB48R	darkgreen	TAF7	blue	C1orf78	grey
ACVR1B	green	OR3A1	yellow	RUFY1	lightyellow	AQP9	darkgreen	TAGAP	blue	C1QTNF9	grey
ADORA2A	green	OR3A3	yellow	SCLT1	lightyellow	BX538142_3624	darkgreen	TAGLN2	blue	C20orf166	grey
AF085351_88	green	OR4F3	yellow	SCOTIN	lightyellow	C11orf21	darkgreen	TALDO1	blue	C20orf70	grey
AF085833_58	green	OR51E1	yellow	SLC20A1	lightyellow	C17orf44	darkgreen	TAP1	blue	C22orf9	grey
AF085874_369	green	OR52A1	yellow	SLC2A3	lightyellow	C1orf183	darkgreen	TAZ	blue	C5orf36	grey
AF085905_53	green	OR52B4	yellow	SLC9A9	lightyellow	CAMK1D	darkgreen	TBCB	blue	C8orf22	grey
AF085983_360	green	OR5B17	yellow	SP100	lightyellow	CECR6	darkgreen	TBCC	blue	CACNA2D3	grey
AF086010_401	green	OR7A17	yellow	SRRM2	lightyellow	CLEC10A	darkgreen	TBL1X	blue	CACNA2D4	grey
AF086443_5	green	OR8U1	yellow	SULF2	lightyellow	CSF2RA	darkgreen	TCF7	blue	CASP4	grey
AF088021_520	green	ORF1	yellow	TLR5	lightyellow	CTRL	darkgreen	THOC5	blue	CC2D1A	grey
AF131834_1855	green	PANX2	yellow	TMBIM1	lightyellow	DAPK2	darkgreen	TINF2	blue	CCDC126	grey
AF161369_801	green	PCSK1	yellow	TNFSF8	lightyellow	DAPP1	darkgreen	TLE4	blue	CCL3L1	grey
AF330042_1061	green	PCYT1B	yellow	TPST2	lightyellow	DSC2	darkgreen	TM9SF2	blue	CCL4	grey
AF370457_4622	green	PDE9A	yellow	ULBP3	lightyellow	FLJ23185	darkgreen	TMEM127	blue	CCL5	grey
AK021554_1544	green	PDHA2	yellow	USP19	lightyellow	HAL	darkgreen	TMEM175	blue	CCR3	grey
AK021749_1292	green	PDPN	yellow	W80632_290	lightyellow	HLA-DMB	darkgreen	TMEM176A	blue	CCR5	grey
AK022028_1927	green	PDSS2	yellow	WDR37	lightyellow	HLX	darkgreen	TMEM184B	blue	CD2	grey
AK022190_1529	green	PDZD7	yellow	XM_038291_6350	lightyellow	HSM804325_2476	darkgreen	TMEM2	blue	CD274	grey
AK022346_2561	green	PGBD4	yellow	AA682947_234	greenyellow	HVCN1	darkgreen	TMEM30A	blue	CD52	grey
AK023302_639	green	PI4K2A	yellow	ACF	greenyellow	KLF2	darkgreen	TMEM50A	blue	CD96	grey
AK023756_3089	green	PIAS3	yellow	ACSBG1	greenyellow	LOC197135	darkgreen	TMEM55A	blue	CDC2L5	grey
AK024629_1330	green	PIM1	yellow	ADRA1A	greenyellow	LOC400924	darkgreen	TMEM59	blue	CDH3	grey
AK025243_668	green	PIP5K2A	yellow	AF131762_2393	greenyellow	MT1P2	darkgreen	TMEM66	blue	CDK5R2	grey
AK025253_1778	green	PKP1	yellow	AF264622_286	greenyellow	NLRP3	darkgreen	TMUB2	blue	CEBPE	grey
AK055008_938	green	PLEK2	yellow	AF293339_747	greenyellow	NM_005137_4387	darkgreen	TNFAIP2	blue	CGB2	grey
AK055583_1131	green	PLEKHA7	yellow	AHCTF1	greenyellow	RFX2	darkgreen	TNFAIP8	blue	CHST5	grey
AK055807_2338	green	PLUNC	yellow	AIF1	greenyellow	SLC11A1	darkgreen	TNFRSF1B	blue	CIB4	grey
AK056715_2151	green	PMFBP1	yellow	AK025105_859	greenyellow	STAT4	darkgreen	TNK2	blue	CIT	grey
AK056724_2013	green	PNPLA5	yellow	AK054895_1254	greenyellow	STX11	darkgreen	TOR1AIP1	blue	CLDN2	grey
AK090424_4393	green	POPDC2	yellow	AK055670_1587	greenyellow	TBX21	darkgreen	TPST1	blue	CLEC4F	grey
AK090546_1547	green	PORCN	yellow	AK091566_562	greenyellow	TBXAS1	darkgreen	TRIM22	blue	CLECL1	grey
AK091188_2203	green	POU4F2	yellow	AK092105_635	greenyellow	TMEM174	darkgreen	TSC22D3	blue	CNOT6	grey
AK092185_1903	green	POU6F2	yellow	AK095013_3474	greenyellow	TNFRSF10C	darkgreen	TSC22D4	blue	COAS3	grey
AK092218_1815	green	PPIL4	yellow	AL833648_1668	greenyellow	TRA@	darkgreen	TSPAN14	blue	COL20A1	grey
AK092608_1674	green	PPP1R15A	yellow	ALPK1	greenyellow	TSPAN2	darkgreen	TUBA1B	blue	COL8A2	grey
AK092875_788	green	PPP1R1B	yellow	ASB1	greenyellow	TXK	darkgreen	TUBA1C	blue	CRNN	grey
AK093082_1043	green	PRDM15	yellow	BC006008_612	greenyellow	WAS	darkgreen	TUBA4A	blue	CRTAM	grey
AK093949_1905	green	PRICKLE4	yellow	BC009950_1003	greenyellow	ZNF350	darkgreen	TWF2	blue	CSF2RB	grey
AK094115_842	green	PRO0255	yellow	BC032415_1256	greenyellow	ZNF641	darkgreen	TXNIP	blue	CSF3	grey
AK094156_2899	green	ProSAPiP1	yellow	BC033513_1008	greenyellow	AF289601_1253	darkred	UBC	blue	CSNK1A1L	grey
AK094369_967	green	PRSS33	yellow	BC038537_660	greenyellow	AL832626_3109	darkred	UBE1L	blue	CTLA4	grey
AK094372_308	green	PRX	yellow	BC040064_2211	greenyellow	BC004476_1541	darkred	UBE2D3	blue	CTSG	grey
AK094480_1237	green	PSEN1	yellow	BC040914_1466	greenyellow	BF667436_1318	darkred	UBE2L6	blue	CXCL13	grey
AK095300_2212	green	PTGDR	yellow	BEST1	greenyellow	BLK	darkred	UBE2M	blue	CYP4F22	grey
AK095831_1522	green	PTH2R	yellow	BLNK	greenyellow	CD79A	darkred	ULK1	blue	CYP4F3	grey
AK096576_1520	green	PTPN7	yellow	C10orf73	greenyellow	CDA	darkred	UNC119	blue	DACH1	grey
AK098499_1401	green	PTPRU	yellow	C12orf35	greenyellow	DNM2	darkred	UPF1	blue	DAPK1	grey
AK098732_804	green	PVRL2	yellow	C14orf70	greenyellow	ELA2	darkred	URP2	blue	DCK	grey
AL049353_263	green	PYY	yellow	C16orf24	greenyellow	FAM134A	darkred	USP10	blue	DCST1	grey
AL049991_1003	green	PYY2	yellow	C17orf76	greenyellow	FAM73B	darkred	USP38	blue	DDX17	grey
AL109784_16	green	R90744_6	yellow	C21orf96	greenyellow	GATS	darkred	UTX	blue	DIO1	grey
AL357212_344	green	RCN3	yellow	CAMP	greenyellow	GSTK1	darkred	VAMP2	blue	DIS3	grey
AL832480_1592	green	RETNLB	yellow	CASC3	greenyellow	HIST2H2AA3	darkred	VAPA	blue	DKFZp434G1729	grey
AL832916_294	green	RIN1	yellow	CCDC139	greenyellow	HLA-F	darkred	VPS24	blue	DKFZp586L1220	grey
ALPP	green	RND2	yellow	CCR7	greenyellow	ICAM2	darkred	VPS8	blue	DLEC1	grey
AMHR2	green	RNF170	yellow	CD180	greenyellow	IQGAP3	darkred	VRK3	blue	DMRTA2	grey
ANKRD11	green	RNF181	yellow	CD46	greenyellow	ITGAX	darkred	WIPF1	blue	DP-3 derivative	grey
ANXA11	green	RNF8	yellow	CENTB1	greenyellow	JMJD2B	darkred	WWC3	blue	DSC3	grey
AP1S3	green	RP11-506K6.3	yellow	CGB7	greenyellow	LILRA3	darkred	XKR8	blue	DUSP8	grey
ARHGDIB	green	RPIA	yellow	CHMP4C	greenyellow	LOC255809	darkred	XPO6	blue	ECE1	grey
ARNT2	green	RPL32P3	yellow	CLEC1A	greenyellow	LOC643641	darkred	XRN2	blue	EDG8	grey
ARPC1B	green	RXRB	yellow	CLEC4A	greenyellow	LRRN1	darkred	YIPF3	blue	EFCAB1	grey
ARSE	green	SCGB1A1	yellow	CMTM2	greenyellow	NARF	darkred	YIPF4	blue	EGR4	grey
ASB6	green	SCUBE1	yellow	COL9A2	greenyellow	NM_032790_993	darkred	YPEL3	blue	EIF1AY	grey
ASXL2	green	SERINC4	yellow	CREBBP	greenyellow	NM_152501_1260	darkred	YWHAB	blue	EIF3K	grey
ATAD2B	green	SFT2D3	yellow	CRHR1	greenyellow	NPEPL1	darkred	YWHAZ	blue	ENPP6	grey
ATP8B2	green	SH2D2A	yellow	CXCL12	greenyellow	PGLYRP1	darkred	ZDHHC18	blue	EOMES	grey
AVIL	green	SHROOM1	yellow	CXorf34	greenyellow	PIM2	darkred	ZDHHC7	blue	ERCC2	grey
AY188774_550	green	SIT1	yellow	DEFA4	greenyellow	POR	darkred	ZEB2	blue	ERVWE1	grey
BC002629_447	green	SIX3	yellow	DPEP3	greenyellow	RABAC1	darkred	ZFAND3	blue	ESSPL	grey
BC014936_2045	green	SLC22A17	yellow	EBI2	greenyellow	S100A9	darkred	ZFAND6	blue	FAIM3	grey
BC033643_398	green	SLC22A18	yellow	EIF4EBP2	greenyellow	SERGEF	darkred	ZFP36	blue	FAM100A	grey
BC035396_1009	green	SLC22A6	yellow	EMR3	greenyellow	SLC35A2	darkred	ZFP36L2	blue	FAM100B	grey
BC037739_2428	green	SLC25A1	yellow	EZH1	greenyellow	SPSB3	darkred	ZNF200	blue	FAM110A	grey
BC037882_1564	green	SLC25A29	yellow	FAM122A	greenyellow	TCIRG1	darkred	ZNF217	blue	FAM110B	grey
BC038775_416	green	SLC25A39	yellow	FAM22D	greenyellow	TLN1	darkred	ZNF324	blue	FAM129A	grey
BC039338_2069	green	SLC44A2	yellow	FCGR3B	greenyellow	TMEM120A	darkred	ZNF467	blue	FAM130A2	grey
BC039676_1147	green	SLC4A1	yellow	FGF18	greenyellow	TMEM8	darkred	ZNF592	blue	FBF1	grey
BC039687_668	green	SLC6A18	yellow	FLJ00361	greenyellow	TNFRSF1A	darkred	ZNF746	blue	FCER1A	grey
BC043192_23	green	SLC7A4	yellow	FLJ23867	greenyellow	TRAFD1	darkred	ZNFX1	blue	FETUB	grey
BC043552_1579	green	SLCO2B1	yellow	GAA	greenyellow	VASP	darkred	ZYX	blue	FGF17	grey
BC045781_1454	green	SLCO5A1	yellow	GABRR1	greenyellow	VHL	darkred	ABCA1	pink	FGFBP3	grey
BCL2L14	green	SLFN5	yellow	GATA1	greenyellow	VPS28	darkred	ACOT9	pink	FLJ00264	grey
BHLHB5	green	SMAD5	yellow	GNGT2	greenyellow	WDR62	darkred	ACSL5	pink	FLJ00388	grey
BIN1	green	SNCA	yellow	GZF1	greenyellow	ZBTB48	darkred	ADCY7	pink	FLJ00391	grey
BTBD14B	green	SOCS3	yellow	GZMK	greenyellow	ZNF646	darkred	ADPGK	pink	FLJ20413	grey
BTNL3	green	SPINK5	yellow	HCG27	greenyellow	AA416584_276	red	AF034187_186	pink	FLJ23604	grey
BX537940_5031	green	SPINK6	yellow	HCRTR1	greenyellow	AA679503_317	red	AFTPH	pink	FLJ30317	grey
C10orf132	green	SPO11	yellow	HIST1H3C	greenyellow	AA683321_199	red	AGTPBP1	pink	FLJ35740	grey
C10orf35	green	SSTR5	yellow	HIST1H3H	greenyellow	AANAT	red	AK021996_2343	pink	FLJ39639	grey
C10orf54	green	STAC	yellow	HOPX	greenyellow	ACVRL1	red	AK022308_1117	pink	FOLR3	grey
C10orf91	green	STAC2	yellow	IL10RB	greenyellow	ADM	red	AK023329_870	pink	FOXC2	grey
C13orf16	green	STXBP4	yellow	IL18R1	greenyellow	AF063717_258	red	AK023642_1518	pink	FRMD8	grey
C13orf30	green	SULF1	yellow	KCNE3	greenyellow	AF075004_209	red	AK025332_1401	pink	FSCN2	grey
C1orf105	green	SULT1A1	yellow	KCNJ2	greenyellow	AF075031_212	red	AK026905_2176	pink	FUT4	grey
C1RL	green	SUMO3	yellow	KCNN2	greenyellow	AF085984_107	red	AK090529_1871	pink	FXYD4	grey
C21orf114	green	SV2B	yellow	KCNT1	greenyellow	AF115349_64	red	AK091649_2398	pink	FYN	grey
C3orf27	green	SYNGR4	yellow	KIAA1163	greenyellow	AF221846_452	red	AK093290_2151	pink	G3BP2	grey
C6orf195	green	TAS2R14	yellow	KIAA1466	greenyellow	AF319524_2134	red	AK093528_1042	pink	GABARAPL2	grey
C9orf131	green	TAS2R9	yellow	KIAA1551	greenyellow	AK021428_2026	red	AK093901_1669	pink	GDAP2	grey
C9orf91	green	TATDN3	yellow	KIAA1770	greenyellow	AK021439_1397	red	AK098835_2688	pink	GDPD3	grey
CA5A	green	TBP	yellow	KLHL21	greenyellow	AK021497_1697	red	AL137360_255	pink	GIOT-1	grey
CACNG8	green	TBXA2R	yellow	KLK4	greenyellow	AK022384_2092	red	AL360140_799	pink	GIPC2	grey
CCDC37	green	TEKT2	yellow	KLRB1	greenyellow	AK055062_1287	red	AL831837_711	pink	GJE1	grey
CCDC74B	green	TESC	yellow	KRT23	greenyellow	AK055100_1887	red	ALDH2	pink	GNA12	grey
CCNDBP1	green	TETRAN	yellow	KSR2	greenyellow	AK057533_1797	red	AMICA1	pink	GNAT2	grey
CCNI	green	TFEB	yellow	LAX1	greenyellow	AK058128_708	red	AMPD3	pink	GNAZ	grey
CCNL2	green	TFR2	yellow	LCN1	greenyellow	AK091688_966	red	ANKRD44	pink	GPHA2	grey
CCR6	green	TGFBRAP1	yellow	LLGL1	greenyellow	AK091747_1998	red	ANPEP	pink	GPR155	grey
CD247	green	TM4SF18	yellow	LOC100009676	greenyellow	AK094373_2076	red	ARHGAP30	pink	GPR27	grey
CD27	green	TMC2	yellow	LOC153222	greenyellow	AK097259_2771	red	ATP11B	pink	GPR52	grey
CD300E	green	TMEM121	yellow	LOC221140	greenyellow	AK097628_278	red	ATP6V1B2	pink	GRIK3	grey
CD300LB	green	TMEM132D	yellow	LOC339192	greenyellow	AK098511_1518	red	ATP8B4	pink	GSTA3	grey
CD84	green	TMEM145	yellow	LOC374619	greenyellow	AL109726_875	red	ATXN1	pink	GTF2IRD2B	grey
CD8A	green	TMEM20	yellow	LOC389541	greenyellow	AL137761_3116	red	AY194294_232	pink	GUCA2B	grey
CDC42	green	TMEM61	yellow	LOC400568	greenyellow	AL162010_1739	red	AYTL2	pink	GZMH	grey
CEBPD	green	TMEM67	yellow	LOC404266	greenyellow	AL359211_337	red	BC009262_1820	pink	HBG2	grey
CFL1	green	TNRC18	yellow	LOC644672	greenyellow	AL831866_3416	red	BC010615_238	pink	HCCA2	grey
CHFR	green	TNS1	yellow	LTBR	greenyellow	AL833286_5392	red	BC017937_1198	pink	HCN4	grey
CHRNA1	green	TOLLIP	yellow	MAK	greenyellow	AL833395_593	red	BC022409_265	pink	HDAC5	grey
CHURC1	green	TP63	yellow	MAPK11	greenyellow	AL834519_3130	red	BC040982_1833	pink	HIST1H2AM	grey
CLDN8	green	TP73	yellow	MEI1	greenyellow	ANKRD22	red	BC041400_2472	pink	HIST1H2BA	grey
COG1	green	TPCN2	yellow	MGAM	greenyellow	APBB1IP	red	BC043173_866	pink	HIST1H2BB	grey
COL4A3BP	green	TPD52	yellow	MLL	greenyellow	ARFRP1	red	BIN2	pink	HIVEP2	grey
CRISPLD2	green	TPPP3	yellow	MRVI1	greenyellow	ARHGAP1	red	BST1	pink	HPX	grey
CTAGE5	green	TPSD1	yellow	NCOA4	greenyellow	ARHGAP4	red	BTN2A3	pink	HSD17B3	grey
CTSW	green	TRIM58	yellow	NDUFB3	greenyellow	ARL11	red	C11orf59	pink	HSMHI_582	grey
CYLD	green	TSHR	yellow	NM_014857_6500	greenyellow	ARRDC5	red	C14orf93	pink	HSPC047	grey
CYP24A1	green	TSPAN1	yellow	PARP8	greenyellow	ASGR2	red	C14orf94	pink	HSU88895	grey
CYP2E1	green	TSPAN5	yellow	PCSK5	greenyellow	ATP9A	red	C1orf162	pink	ICEBERG	grey
CYP2S1	green	TSPAN8	yellow	PIK3IP1	greenyellow	AY032661_219	red	C1QA	pink	IKZF1	grey
D83543_392	green	TUBB4	yellow	PIP3-E	greenyellow	B3GNT5	red	C3AR1	pink	IL1R1	grey
DCLRE1C	green	UBTF	yellow	PKN2	greenyellow	B9D2	red	C3orf34	pink	IL23A	grey
DHRS7C	green	UGT3A2	yellow	PLK2	greenyellow	BATF	red	C5orf29	pink	IL32	grey
DKFZp451A076	green	UNC5B	yellow	PLXDC2	greenyellow	BC008052_1169	red	CAMKK2	pink	IL9	grey
DKFZP686E2158	green	UNKL	yellow	PPBP	greenyellow	BC010544_1122	red	CAP1	pink	IL9R	grey
DNAJB14	green	USP54	yellow	PROK2	greenyellow	BC014370_410	red	CARD9	pink	INCENP	grey
DOT1L	green	VIP	yellow	PSMD13	greenyellow	BC015719_2182	red	CASP1	pink	IQSEC2	grey
DPP6	green	VPS37C	yellow	RAB33B	greenyellow	BC021232_567	red	CASP5	pink	IRF2	grey
DUS2L	green	VWA3A	yellow	RASA3	greenyellow	BC028123_278	red	CBL	pink	ISL1	grey
DYSFIP1	green	WBP1	yellow	RGS18	greenyellow	BC030753_103	red	CCM2	pink	ISLR	grey
EFS	green	WHDC1	yellow	RIOK3	greenyellow	BC030772_291	red	CD79B	pink	ITGA4	grey
ELMO1	green	WNT7A	yellow	RNF113B	greenyellow	BC031359_1021	red	CD86	pink	ITLN1	grey
EML4	green	XKRY	yellow	RUNX3	greenyellow	BC031867_969	red	CDC42SE2	pink	JARID1D	grey
ENTPD5	green	XM_091891_73	yellow	SIPA1L3	greenyellow	BC033057_577	red	CENTD3	pink	JPH1	grey
EP300	green	ZBTB47	yellow	SLC31A2	greenyellow	BC039364_1850	red	CEP63	pink	KCNAB2	grey
EPC1	green	ZFYVE20	yellow	SNX25	greenyellow	BC039507_1126	red	CES1	pink	KCNJ15	grey
EPHB1	green	ZNF342	yellow	SORL1	greenyellow	BC042992_1701	red	CFLAR	pink	KCNV2	grey
EXOSC10	green	ZNF444	yellow	SPOCK2	greenyellow	BC043510_526	red	CNTNAP3	pink	KIAA0436	grey
FADS2	green	ZNF491	yellow	ST7	greenyellow	BC053735_1085	red	CREB1	pink	KIAA0752	grey
FAM83F	green	ZNF536	yellow	STAG2	greenyellow	BCDIN3D	red	CTSH	pink	KIAA1045	grey
FHOD1	green	ZNF579	yellow	SULT1B1	greenyellow	BCORL1	red	CTSS	pink	KIAA1144	grey
FLJ10404	green	ZNF659	yellow	TAOK3	greenyellow	BF125408_1152	red	CYBB	pink	KIAA1267	grey
FLJ11715	green	ZPLD1	yellow	TBC1D10C	greenyellow	BFAR	red	D31736_588	pink	KIF3C	grey
FLJ12121	green	ZSWIM4	yellow	TLR2	greenyellow	BPI	red	DDX60L	pink	KIFC2	grey
FLJ12409	green	AA022625_66	turquoise	TLR4	greenyellow	BX537871_1559	red	DFFA	pink	KLHL34	grey
FLJ21272	green	AA705808_93	turquoise	TMEM154	greenyellow	C12orf4	red	DHRS12	pink	KRTAP8-1	grey
FLJ23042	green	AA777672_422	turquoise	TMEM157	greenyellow	C14orf139	red	DHRS7	pink	LAIR2	grey
FLJ25778	green	ACAD11	turquoise	TRAF5	greenyellow	C16orf57	red	DIP2B	pink	LAT2	grey
FLJ30430	green	ACADM	turquoise	TRAT1	greenyellow	C16orf7	red	DNTTIP1	pink	LETM2	grey
FLJ33590	green	ACHE	turquoise	TREM2	greenyellow	C17orf62	red	DOCK2	pink	LGALS2	grey
FLJ34503	green	ADI1	turquoise	TUBA8	greenyellow	C1orf52	red	EDEM2	pink	LGR6	grey
FLJ36031	green	AF030493_73	turquoise	USP4	greenyellow	C1orf94	red	EIF2C2	pink	LIPA	grey
FLJ37246	green	AF052146_586	turquoise	WBP4	greenyellow	C20orf187	red	F13A1	pink	LOC129293	grey
FLJ39743	green	AF064843_1542	turquoise	ZNF117	greenyellow	C2orf58	red	F2RL1	pink	LOC152225	grey
FLJ90757	green	AF070632_1327	turquoise	ZNF214	greenyellow	C4orf18	red	FAAH	pink	LOC200213	grey
FLOT2	green	AF075023_433	turquoise	ZNF33B	greenyellow	C4orf8	red	FAM107B	pink	LOC201109	grey
FMN1	green	AF075072_563	turquoise	ZNF434	greenyellow	C6orf146	red	FAM126B	pink	LOC221768	grey
FPRL2	green	AF075087_195	turquoise	ZNF524	greenyellow	C6orf89	red	FAM55C	pink	LOC283745	grey
FSBP	green	AF086119_561	turquoise	ZNF71	greenyellow	C6orf91	red	FAM79A	pink	LOC283852	grey
FTL	green	AF086128_296	turquoise	ZNF83	greenyellow	C9orf167	red	FANK1	pink	LOC283953	grey
FUZ	green	AF086143_455	turquoise	AA424516_231	brown	CADM3	red	FCER1G	pink	LOC285110	grey
FZR1	green	AF086147_315	turquoise	AA716547_7	brown	CAPG	red	FCGR2B	pink	LOC339377	grey
GALR2	green	AF086242_93	turquoise	ABCC5	brown	CARD6	red	FCGR2C	pink	LOC374993	grey
GDAP1	green	AF086375_315	turquoise	ABCD3	brown	CCDC17	red	FKBP8	pink	LOC375327	grey
GDF2	green	AF086376_192	turquoise	ABHD13	brown	CCDC9	red	FLJ11151	pink	LOC375448	grey
GIF	green	AF132206_530	turquoise	ABHD2	brown	CCL26	red	FLJ35220	pink	LOC375614	grey
GJA5	green	AF146693_160	turquoise	ACAA1	brown	CCL28	red	FLJ40542	pink	LOC377213	grey
GLRB	green	AF146695_562	turquoise	ACPL2	brown	CCRL2	red	FPRL1	pink	LOC440700	grey
GNAQ	green	AF273053_2507	turquoise	ACTR3	brown	CD1D	red	GARNL4	pink	LOC728937	grey
GNG7	green	AF456465_1246	turquoise	ADAM17	brown	CD82	red	GBP2	pink	LSR	grey
GNL3L	green	AGL	turquoise	ADCY4	brown	CDH10	red	GLIPR1	pink	MAML2	grey
GOSR1	green	AGPAT5	turquoise	AF075045_498	brown	CDH16	red	GPR110	pink	MAP1LC3A	grey
GPR21	green	AGPAT6	turquoise	AF086044_461	brown	CDKN2D	red	GPR85	pink	MARCH3	grey
GPR4	green	AGXT2	turquoise	AF086212_448	brown	CDO1	red	GPR92	pink	MARCH7	grey
GPR55	green	AHDC1	turquoise	AF086434_598	brown	CEACAM1	red	GUCY1B3	pink	MDM2	grey
GPX3	green	AHSA1	turquoise	AF123320_2188	brown	CHIT1	red	HBG1	pink	MGC20983	grey
GRHL1	green	AJ420447_506	turquoise	AF131808_1635	brown	CHST13	red	HCK	pink	MGC27165	grey
GRK4	green	AK000901_786	turquoise	AF147401_405	brown	CHST2	red	HIST2H2BE	pink	MGC2752	grey
GRK6	green	AK001099_2072	turquoise	AK021745_1549	brown	CKAP4	red	HK3	pink	MGC29891	grey
GSK3A	green	AK001903_1858	turquoise	AK022236_2652	brown	CLEC1B	red	HN1	pink	MGC39372	grey
GSS	green	AK021962_826	turquoise	AK022467_1713	brown	CMAH	red	HS09197_635	pink	MGC45800	grey
H3F3A	green	AK021981_1116	turquoise	AK022839_1485	brown	CMTM3	red	HS5643310_175	pink	MGC48628	grey
HAPLN4	green	AK022427_2033	turquoise	AK023371_2260	brown	CNR1	red	HSA431616_32	pink	MIXL1	grey
HLA-G	green	AK023559_2436	turquoise	AK023526_2401	brown	CPNE1	red	HSDL2	pink	MLH3	grey
HMP19	green	AK023571_159	turquoise	AK023536_1554	brown	CR1	red	HSU52054_162	pink	MNDA	grey
HOXA2	green	AK024234_2274	turquoise	AK023601_1428	brown	CSK	red	HTATIP2	pink	MPO	grey
HP1BP3	green	AK024576_495	turquoise	AK023620_2107	brown	CTSA	red	IGF2R	pink	MRAP	grey
HPCAL1	green	AK024684_2573	turquoise	AK024380_3824	brown	CTSZ	red	IKZF3	pink	MS4A1	grey
HS6ST3	green	AK024927_1160	turquoise	AK024545_297	brown	CYHR1	red	IL10RA	pink	MTATP6	grey
HSHTPRX02_104	green	AK024944_1912	turquoise	AK024805_1309	brown	DBNL	red	IL1RAP	pink	MTMR7	grey
HSPB7	green	AK025097_1611	turquoise	AK024898_1524	brown	DDAH2	red	IL2RG	pink	MUC13	grey
HSVA51A_140	green	AK026192_478	turquoise	AK025305_2083	brown	DEDD2	red	IL4R	pink	MUC8	grey
HTR5A	green	AK026494_1768	turquoise	AK025793_3391	brown	DHRS13	red	INSL3	pink	MYL9	grey
IL15RA	green	AK026502_1906	turquoise	AK026750_1890	brown	DHRS9	red	IQGAP1	pink	MYO1G	grey
IL7R	green	AK055127_2355	turquoise	AK054812_1709	brown	DICER1	red	JAZF1	pink	MYOD1	grey
IRF5	green	AK055716_1615	turquoise	AK055007_1876	brown	DKFZP434B0335	red	JHDM1D	pink	N87243_174	grey
JTB	green	AK057000_1081	turquoise	AK055589_1637	brown	DKFZp434I2129	red	KBTBD7	pink	N92864_83	grey
JUND	green	AK057400_1201	turquoise	AK055921_2354	brown	DMXL2	red	KCNQ1	pink	NDUFB9	grey
KCND1	green	AK057599_1086	turquoise	AK093982_2093	brown	DNMT2	red	KIAA0232	pink	NEK10	grey
KCNIP3	green	AK074453_1717	turquoise	AK096104_2279	brown	DOCK8	red	KIAA0240	pink	NEK9	grey
KCNK6	green	AK075122_1016	turquoise	AKAP6	brown	DOK2	red	KIAA0349	pink	NKX2-4	grey
KIAA0556	green	AK090719_1642	turquoise	AL049435_2583	brown	DOK3	red	KIAA0513	pink	NLGN2	grey
KIAA0825	green	AK090870_1812	turquoise	AL832253_533	brown	DPPA5	red	KIAA1546	pink	NM_002903_1061	grey
KIAA1128	green	AK091677_1873	turquoise	AL833181_3653	brown	DRAM	red	KIAA1607	pink	NM_003597_1802	grey
KIAA1324	green	AK091697_1614	turquoise	ANKRD13A	brown	DYSF	red	KIAA1725	pink	NM_004119_3296	grey
KIAA1644	green	AK091904_2343	turquoise	ANKRD34A	brown	EDG1	red	KIAA1754	pink	NM_006492_1334	grey
KIAA1652	green	AK092662_1429	turquoise	ANKRD49	brown	EFHD2	red	KIF27	pink	NM_053049_280	grey
KIAA1702	green	AK093245_1852	turquoise	ANXA1	brown	EHBP1L1	red	LAPTM5	pink	NM_145242_132	grey
KIAA1843	green	AK093356_426	turquoise	ANXA3	brown	EHD1	red	LCOR	pink	NM_145313_3135	grey
KIF3B	green	AK094250_1880	turquoise	AOC3	brown	EIF4E3	red	LMO2	pink	NOLA3	grey
KIFC3	green	AK094331_1369	turquoise	APH1B	brown	EMILIN2	red	LOC285147	pink	NPFFR1	grey
KLK5	green	AK094343_1598	turquoise	ARG1	brown	EMR1	red	LOC340528	pink	NRBP1	grey
KLK8	green	AK094674_1797	turquoise	ARGLU1	brown	EPS8L3	red	LOC377709	pink	NRIP2	grey
KRTAP4-3	green	AK095503_2435	turquoise	ARHGAP15	brown	ETV6	red	LOC88523	pink	NSUN7	grey
LAGE3	green	AK095699_1682	turquoise	ARID4B	brown	factor V	red	LRRK2	pink	OLFM4	grey
LECT1	green	AK095849_2584	turquoise	ARPC2	brown	FADS3	red	LRRTM3	pink	OMG	grey
LIMK1	green	AK097034_1791	turquoise	ARPC3	brown	FAM105A	red	LTA4H	pink	OR13H1	grey
LOC137485	green	AK097085_1378	turquoise	ARPC5	brown	FAM108A1	red	LYN	pink	OR2L2	grey
LOC145945	green	AK097124_1615	turquoise	ATG2A	brown	FAM20A	red	MAG1	pink	OR6F1	grey
LOC150051	green	AK097130_1711	turquoise	ATG3	brown	FAM46D	red	MAN1A1	pink	OSGEPL1	grey
LOC253039	green	AK097400_1373	turquoise	ATP2B1	brown	FBLIM1	red	MAP3K8	pink	P2RX3	grey
LOC254312	green	AK097793_749	turquoise	ATP6V0B	brown	FBXO6	red	MAPK1	pink	P2RY12	grey
LOC283070	green	AK3	turquoise	ATP6V0E1	brown	FCAR	red	MARK3	pink	PCDHB1	grey
LOC283166	green	AKAP14	turquoise	AY007156_1722	brown	FCRL1	red	MCTP2	pink	PDE7A	grey
LOC284798	green	AL096716_1730	turquoise	B4GALT5	brown	FEM1C	red	MED13L	pink	PDLIM7	grey
LOC340186	green	AL109670_731	turquoise	BAT5	brown	FERD3L	red	MICAL1	pink	PDZD8	grey
LOC347604	green	AL137310_3509	turquoise	BC013655_452	brown	FFAR2	red	MLSTD1	pink	PHF15	grey
LOC374477	green	AL137347_1072	turquoise	BC016953_2184	brown	FLI1	red	MMP9	pink	PHF2	grey
LOC374752	green	AL137566_3005	turquoise	BC020539_1099	brown	FLJ00097	red	MOBKL2C	pink	PI3	grey
LOC375095	green	AL359654_568	turquoise	BC026299_484	brown	FLJ11871	red	MPPE1	pink	PIGQ	grey
LOC375177	green	AL713639_2189	turquoise	BC029038_719	brown	FLJ11996	red	MR1	pink	PIK3CG	grey
LOC375339	green	AL831949_2245	turquoise	BC030766_873	brown	FLJ21438	red	MS4A7	pink	PLEKHF1	grey
LOC375477	green	AL832511_3157	turquoise	BC034564_354	brown	FLJ22594	red	MST020	pink	PNLDC1	grey
LOC375769	green	AL832729_1963	turquoise	BC038512_4342	brown	FLJ23556	red	MTM1	pink	PODXL2	grey
LOC376047	green	ALKBH3	turquoise	BC044845_528	brown	FLJ31338	red	MTMR3	pink	POU3F3	grey
LOC376294	green	ANKFY1	turquoise	BC045174_3752	brown	FLJ38973	red	MVP	pink	pp14571	grey
LOC376860	green	ANKRD29	turquoise	BC045730_1175	brown	FLJ39061	red	MYBPH	pink	PPP3R2	grey
LOC376939	green	ANKRD50	turquoise	BCL3	brown	FLVCR2	red	N4BP1	pink	PRKCH	grey
LOC377272	green	ANKRD7	turquoise	BCL6	brown	FUT10	red	NCKAP1L	pink	PRM3	grey
LOC378304	green	ANXA2	turquoise	BCLAF1	brown	GADD45B	red	NCR3	pink	PRRG2	grey
LOC400752	green	APOBEC1	turquoise	BMP2K	brown	GALNT14	red	NEDD9	pink	PSCD4	grey
LOC440028	green	APOL1	turquoise	BMX	brown	GAPDHS	red	NFKB1	pink	PSKH2	grey
LOC440888	green	ARFIP1	turquoise	BNIP2	brown	GAPVD1	red	NLRP12	pink	PTGIR	grey
LOC51198	green	ARFIP2	turquoise	BRE	brown	GATA4	red	NM_000896_3706	pink	PTK6	grey
LOC644246	green	ARMC1	turquoise	BTNL8	brown	GCM2	red	NM_002163_1454	pink	PVRIG	grey
LOC729830	green	ARMC10	turquoise	BX537606_1228	brown	GDF10	red	NM_002884_276	pink	PYGO2	grey
LRRC48	green	ARRDC2	turquoise	BX537959_1489	brown	GHR	red	NM_006665_3325	pink	R16838_198	grey
LRRC8C	green	ATPIF1	turquoise	BX538144_2952	brown	GHRH	red	NM_007229_2846	pink	RAB27B	grey
LTK	green	AUTS2	turquoise	C14orf138	brown	GIMAP1	red	NM_014681_2961	pink	RAB39B	grey
M90356_514	green	BC004382_1035	turquoise	C15orf29	brown	GJA4	red	NM_032433_4206	pink	RAB3C	grey
MAP2K3	green	BC008618_1323	turquoise	C15orf37	brown	GMIP	red	NM_173602_1749	pink	RAB3D	grey
MAP2K7	green	BC011779_675	turquoise	C17orf56	brown	GNG2	red	NQO2	pink	RAG1	grey
MAPK15	green	BC011943_117	turquoise	C19orf59	brown	GNG8	red	OSBPL2	pink	RAG2	grey
MED25	green	BC014215_345	turquoise	C1orf119	brown	GNGT1	red	OSGIN2	pink	RAPGEF2	grey
MED9	green	BC014318_1414	turquoise	C1orf24	brown	GNS	red	OSTF1	pink	RAPGEFL1	grey
MEFV	green	BC014346_141	turquoise	C1orf38	brown	GPR114	red	OTUD6A	pink	RARRES3	grey
METTL7B	green	BC023590_744	turquoise	C1orf56	brown	GPR116	red	PCNX	pink	RASA4	grey
MGC10334	green	BC027847_21	turquoise	C20orf43	brown	GPR137B	red	PDK3	pink	RASGRP1	grey
MGC12262	green	BC029043_725	turquoise	C2orf39	brown	GPR18	red	PECAM1	pink	RASSF8	grey
MGC16025	green	BC031316_386	turquoise	C5orf30	brown	GPR84	red	PGCP	pink	RBM47	grey
MGC17515	green	BC031827_53	turquoise	C7orf53	brown	GPSM3	red	PHACS	pink	RFX3	grey
MGC2664	green	BC032026_525	turquoise	C8B	brown	GRAP2	red	PLCG2	pink	RFXDC2	grey
MGC35023	green	BC033582_702	turquoise	C9orf19	brown	GTDC1	red	PLCL2	pink	RGS13	grey
MGC35030	green	BC033950_120	turquoise	C9orf72	brown	GYG1	red	PLEKHM1	pink	RICTOR	grey
MMD2	green	BC034319_420	turquoise	C9orf95	brown	H29013_205	red	PLSCR1	pink	RIT2	grey
MRPL24	green	BC034773_1472	turquoise	CAB39	brown	HBEGF	red	PLXNC1	pink	RNASE6	grey
MT1JP	green	BC035195_2385	turquoise	CAMTA2	brown	HIP1	red	PPTC7	pink	RNF145	grey
MTERF	green	BC036431_332	turquoise	CAPZA1	brown	HIST1H2BH	red	PRCP	pink	ROPN1L	grey
MTF1	green	BC036622_807	turquoise	CARD8	brown	HIST1H4E	red	PRKAR2B	pink	RP1	grey
MTMR4	green	BC036936_1162	turquoise	CARS	brown	HMOX1	red	PRKD2	pink	RPH3AL	grey
MTSS1	green	BC038752_1248	turquoise	CASP10	brown	HPGD	red	PSCDBP	pink	RPL10L	grey
MUC2	green	BC039527_279	turquoise	CCDC28A	brown	HPR	red	PTAFR	pink	RRH	grey
MXD1	green	BC040238_2874	turquoise	CCR1	brown	HSAF3737_341	red	PTGER2	pink	RYBP	grey
MYCBP2	green	BC040329_2719	turquoise	CD163	brown	HSM803042_3250	red	RAB24	pink	S100A12	grey
MYF6	green	BC040563_2749	turquoise	CD300LF	brown	HSSNRNAHL_47	red	RAF1	pink	S100A8	grey
MYNN	green	BC040607_2674	turquoise	CD55	brown	IFITM2	red	RBP5	pink	SAMD4B	grey
MYO7A	green	BC042023_1488	turquoise	CD58	brown	IGSF10	red	REPS2	pink	SAMD7	grey
MYST1	green	BC042098_1254	turquoise	CDKN1B	brown	IL27	red	RIPK3	pink	SFRS16	grey
N92734_79	green	BC043430_1467	turquoise	CEACAM8	brown	IMPDH1	red	RNASET2	pink	SH2D3A	grey
NAG18	green	BC043547_894	turquoise	CEP350	brown	IRAK3	red	RNF130	pink	SHROOM4	grey
NDE1	green	BC043558_931	turquoise	CERK	brown	IRX1	red	RNF144B	pink	SIGLEC12	grey
NFASC	green	BC043574_339	turquoise	CG018	brown	ITGB3	red	RNF146	pink	SIMP	grey
NHN1	green	BC050301_4327	turquoise	CGGBP1	brown	KIAA0319	red	RPS6KA4	pink	SLAMF6	grey
NKIRAS2	green	BC051895_2206	turquoise	ChGn	brown	KIAA0999	red	RSBN1	pink	SLC16A6	grey
NKX6-2	green	BCR	turquoise	CHMP2A	brown	KLF13	red	RUNX1T1	pink	SLC1A3	grey
NLRP1	green	BEX5	turquoise	CHSY1	brown	KRTAP20-1	red	SEC14L1	pink	SLC30A4	grey
NM_001052_848	green	BM903522_1493	turquoise	CKLF	brown	LAIR1	red	SEMA4A	pink	SLC35A4	grey
NM_005958_1641	green	BM995405_581	turquoise	CLC	brown	LATS2	red	SEPX1	pink	SLC46A2	grey
NM_012466_703	green	BRD2	turquoise	CLEC12A	brown	LCN2	red	SH2D3C	pink	SLC7A2	grey
NM_014007_3796	green	BRP44	turquoise	CLEC2B	brown	LEPREL1	red	SHKBP1	pink	SLPI	grey
NM_014954_3931	green	BSG	turquoise	CLEC4D	brown	LILRA5	red	SIRPD	pink	SP3	grey
NM_020221_3645	green	BTBD1	turquoise	CLEC7A	brown	LILRB1	red	SKAP2	pink	SP8	grey
NM_032733_1024	green	BTBD11	turquoise	CLIC1	brown	LIMK2	red	SLC12A7	pink	SPAST	grey
NM_153032_2538	green	BTN3A2	turquoise	CLK4	brown	LOC147649	red	SLC25A20	pink	SPHK1	grey
NOBOX	green	BX537512_1423	turquoise	CLTCL1	brown	LOC148490	red	SLC45A4	pink	SRD5A2	grey
NOPE	green	C10orf12	turquoise	CMTM6	brown	LOC150166	red	SLIC1	pink	ST3GAL2	grey
NOSIP	green	C10orf27	turquoise	CPD	brown	LOC153095	red	SLRN	pink	ST8SIA3	grey
OR13A1	green	C10orf30	turquoise	CRBN	brown	LOC154907	red	SMARCD3	pink	STAP1	grey
OR9G9	green	C11orf63	turquoise	CST7	brown	LOC339281	red	SRPK1	pink	STK31	grey
OSBPL10	green	C11orf66	turquoise	CSTA	brown	LOC375165	red	SRXN1	pink	STK40	grey
OTOR	green	C11orf80	turquoise	CUGBP2	brown	LOC375436	red	STIM2	pink	SYT16	grey
OXCT2	green	C12orf31	turquoise	CXCL1	brown	LOC375467	red	STX3	pink	SYT5	grey
PAPOLG	green	C12orf59	turquoise	CYP1B1	brown	LOC375835	red	SUSD1	pink	T68317_203	grey
PAPSS2	green	C13orf26	turquoise	DDX59	brown	LOC376469	red	SVIL	pink	TA-NFKBH	grey
PARD6A	green	C14orf122	turquoise	DENND3	brown	LOC376686	red	SYTL1	pink	TAF3	grey
PARVB	green	C14orf179	turquoise	DENND4B	brown	LOC376697	red	SYTL3	pink	TCEB3B	grey
PBX4	green	C16orf55	turquoise	DGKD	brown	LOC377889	red	TANK	pink	TEX14	grey
PCDHGB7	green	C17orf45	turquoise	DIRC2	brown	LOC377989	red	TAPBP	pink	TFEC	grey
PCGF5	green	C17orf54	turquoise	DMXL1	brown	LOC402617	red	TEGT	pink	THAP9	grey
PDAP1	green	C17orf65	turquoise	DNAJC3	brown	LOC441421	red	THBD	pink	TLR3	grey
PDE6C	green	C19orf10	turquoise	DNASE1L1	brown	LRPAP1	red	TLR8	pink	TMEM41B	grey
PDLIM2	green	C19orf19	turquoise	DNM3	brown	LRRC38	red	TM6SF1	pink	TMIE	grey
PDPK1	green	C19orf25	turquoise	DOCK11	brown	LRRTM4	red	TMBIM4	pink	TNFSF12	grey
PHC2	green	C19orf50	turquoise	DUSP13	brown	LTB4R	red	TMCC1	pink	TRERF1	grey
PINK1	green	C19orf57	turquoise	DYNLT1	brown	MAEL	red	TMEM112B	pink	TRPM3	grey
PKP4	green	C1orf175	turquoise	DYRK1A	brown	MAFB	red	TNFAIP8L2	pink	TRPM6	grey
PLA2G12B	green	C1orf41	turquoise	E2F3	brown	MARCH2	red	TNIP1	pink	TSPAN32	grey
PMM2	green	C1orf43	turquoise	ECHDC3	brown	MAX	red	TNRC5	pink	TSPYL1	grey
PPM1F	green	C1orf49	turquoise	EDN2	brown	MBOAT1	red	TREML2	pink	TTC18	grey
PPP1R13B	green	C1orf51	turquoise	EFHC2	brown	MCM7	red	TRIM6-TRIM34	pink	U07455_11	grey
PREX1	green	C1orf71	turquoise	EIF1B	brown	MED29	red	TRIP12	pink	UBL4A	grey
PRKCI	green	C1orf85	turquoise	EIF5	brown	MGC11102	red	TXNDC13	pink	UBOX5	grey
PRR12	green	C20orf132	turquoise	ERCC5	brown	MGC3771	red	UBE2D1	pink	UBQLN2	grey
PRR13	green	C20orf177	turquoise	ERGIC2	brown	MIOX	red	UBE2J1	pink	UTY	grey
PRR7	green	C20orf195	turquoise	ERICH1	brown	MLLT6	red	UBR2	pink	VENTX	grey
PTGER4	green	C20orf197	turquoise	ESPN	brown	MMP8	red	VAV1	pink	VGLL2	grey
R26143_241	green	C20orf32	turquoise	EVI2A	brown	MNX1	red	WDFY2	pink	VPS72	grey
R43605_146	green	C21orf69	turquoise	EXOC1	brown	MPL	red	ZBTB16	pink	VSIG4	grey
R74478_381	green	C2orf48	turquoise	EXOC6	brown	MS4A4A	red	ZBTB44	pink	WDR13	grey
RAB3IL1	green	C3orf28	turquoise	F5	brown	MSRA	red	ZCCHC6	pink	WDR25	grey
RAC3	green	C3orf64	turquoise	FABP7	brown	MTHFS	red	ZNF238	pink	WDR32	grey
RAD17	green	C4orf12	turquoise	FADD	brown	NAG20	red	ZNF586	pink	XCL2	grey
RARA	green	C4orf31	turquoise	FAM101B	brown	NAIP	red	AA133281_170	grey60	XM_170667_1649	grey
RCE1	green	C4orf32	turquoise	FAM118A	brown	NDST2	red	AA353152_64	grey60	ZBTB33	grey
RDM1	green	C4orf36	turquoise	FAM26F	brown	NELL2	red	AA361309_128	grey60	ZC3H3	grey
REGL	green	C4orf6	turquoise	FAM32A	brown	NEUROD4	red	ABCG1	grey60	ZNF14	grey
REL	green	C5orf13	turquoise	FAM3B	brown	NFATC1	red	ACE2	grey60	ZNF409	grey
RESP18	green	C5orf21	turquoise	FAM45A	brown	NM_000491_1013	red	AFF1	grey60	ZNF430	grey
REXO1	green	C6orf128	turquoise	FAM49A	brown	NM_001251_772	red	AK021743_605	grey60	ZNF501	grey
RLTPR	green	C6orf48	turquoise	FAM8A1	brown	NM_004566_3907	red	AK022231_1823	grey60	ZNF557	grey
RNF157	green	C7orf23	turquoise	FBXL3	brown	NM_014770_3901	red	AL050007_400	grey60	ZNF573	grey
RNF166	green	C7orf43	turquoise	FBXO11	brown	NM_022141_1278	red	AL355688_1672	grey60
RP9	green	C9orf103	turquoise	FBXO33	brown	NM_032310_1576	red	AZGP1	grey60
SAC	green	C9orf163	turquoise	FBXW7	brown	NR2E1	red	BC036260_529	grey60
SCO2	green	C9orf38	turquoise	FCHSD1	brown	NRG4	red	BC040221_3378	grey60
SELPLG	green	C9orf80	turquoise	FGF7	brown	NRGN	red	BC042827_371	grey60
SFTPA2B	green	C9orf98	turquoise	FIG4	brown	NTF3	red	C12orf44	grey60
SH2D6	green	CASZ1	turquoise	FKBP5	brown	NUMBL	red	C14orf159	grey60
SHROOM3	green	CCDC58	turquoise	FLJ00118	brown	NUP214	red	C20orf106	grey60
SKIP	green	CCDC73	turquoise	FLJ00355	brown	OLAH	red	C4BPA	grey60
SLC14A2	green	CCDC89	turquoise	FLJ10213	brown	OLIG1	red	C9	grey60
SLC20A2	green	CCDC90A	turquoise	FLJ10357	brown	ONECUT2	red	cig41	grey60
SLC6A11	green	CCDC97	turquoise	FLJ11292	brown	OR6X1	red	COL17A1	grey60
SLC7A9	green	CD244	turquoise	FLJ31306	brown	OSCAR	red	CYP46A1	grey60
SOCS2	green	CDAN1	turquoise	FLNC	brown	OSM	red	DDX58	grey60
SPATA4	green	CDC45L	turquoise	FLRT1	brown	P2RX1	red	DDX60	grey60
ST13	green	CEACAM6	turquoise	FOXN3	brown	PAQR6	red	DTX3L	grey60
STAT3	green	CHAC2	turquoise	FOXO1	brown	PAQR8	red	ELMO3	grey60
STX5	green	CHCHD7	turquoise	FOXP1	brown	PCDHB5	red	EPSTI1	grey60
SYCP2L	green	CKMT1B	turquoise	GAB2	brown	PDE1B	red	ERAP2	grey60
SYDE2	green	CLN8	turquoise	GABARAPL1	brown	PEF1	red	GBP1	grey60
SYK	green	CMTM1	turquoise	GALNAC4S-6ST	brown	PEX10	red	GBP5	grey60
SYNE2	green	COL14A1	turquoise	GALNT1	brown	PGS1	red	GPC5	grey60
T69432_289	green	COL1A1	turquoise	GAS7	brown	PHCA	red	GZMB	grey60
TBX19	green	COMMD4	turquoise	GCNT1	brown	PHF20	red	HBB	grey60
TCF25	green	COQ2	turquoise	GLCCI1	brown	PIK3C2G	red	HERC5	grey60
TLX3	green	COX4NB	turquoise	GLRX	brown	PLAC8	red	HIST1H2AD	grey60
TMC6	green	CPB1	turquoise	GLUL	brown	PLAC8L1	red	HIST1H3D	grey60
TMEM111	green	CPXCR1	turquoise	GMFG	brown	PLCB2	red	HIST1H4F	grey60
TMEM14A	green	CROT	turquoise	GMPR2	brown	PLEKHO1	red	IFI27	grey60
TMEM185B	green	CSF2	turquoise	GPR160	brown	PLP2	red	IFI35	grey60
TMEM65	green	CTAGE1	turquoise	GRAMD1C	brown	PNPLA6	red	IFI44	grey60
TNFSF14	green	CTBP2	turquoise	GRM4	brown	POU3F2	red	IFI44L	grey60
TNNC2	green	CXorf58	turquoise	GSK3B	brown	PPIE	red	IFI6	grey60
TNNI1	green	DAGLA	turquoise	HAVCR2	brown	PPP1R3B	red	IFIH1	grey60
TOB2	green	DAGLB	turquoise	HBP1	brown	PRKAG2	red	IFIT1	grey60
TRAC	green	DBNDD1	turquoise	HCC-4	brown	PRKCB1	red	IFIT2	grey60
TREM1	green	DCUN1D5	turquoise	HDAC4	brown	PRO0650	red	IFIT3	grey60
TRIM56	green	DDC	turquoise	HEBP2	brown	PRR16	red	IFIT5	grey60
TROAP	green	DDX53	turquoise	HECW2	brown	PSTPIP1	red	IQCD	grey60
TSC1	green	DECR2	turquoise	HEL308	brown	PSTPIP2	red	IRF7	grey60
UBA52	green	DEFB106B	turquoise	HEXIM1	brown	PTCRA	red	ISG15	grey60
UBE4A	green	DEFB107B	turquoise	HIAT1	brown	PTGS1	red	ISG20	grey60
UPK3A	green	DENND2D	turquoise	HIST1H2BD	brown	PTPRN	red	KIR2DS2	grey60
USP21	green	DFNA5	turquoise	HIVEP1	brown	PYCARD	red	L40695_231	grey60
USP9Y	green	DGAT2L3	turquoise	HRAS	brown	PYGM	red	LOC129607	grey60
VSIG2	green	DGKZ	turquoise	HS586621_46	brown	QSOX1	red	LY6D	grey60
VWCE	green	DHRS3	turquoise	HSA227863_38	brown	RAB11FIP4	red	LY6E	grey60
WBP2	green	DIAPH1	turquoise	HSM801128_1300	brown	RABGEF1	red	MAP3K1	grey60
WNT8A	green	DIO2	turquoise	HSPA1L	brown	RASSF5	red	MOST2	grey60
X58235_90	green	DKFZp434J0226	turquoise	HSSNOU67_33	brown	RELT	red	MX1	grey60
XM_062966_243	green	DKFZp547B139	turquoise	HSU79290_1649	brown	RETN	red	MYOM2	grey60
XM_166549_7941	green	DKFZp547P055	turquoise	HSU90905_214	brown	Rgr	red	NKG7	grey60
XM_351867_709	green	DKFZp586J0619	turquoise	HTF9C	brown	RHOU	red	OAS1	grey60
XM_353440_70	green	DKFZp761K1423	turquoise	IDI1	brown	RLBP1	red	OAS2	grey60
YAF2	green	DNAJC19	turquoise	IGSF6	brown	RNASE2	red	OAS3	grey60
YY1AP1	green	DOK1	turquoise	IK	brown	RNASE3	red	OASL	grey60
ZBED2	green	DPPA4	turquoise	IL1R2	brown	RNASEL	red	P2RY14	grey60
ZBTB34	green	DTWD2	turquoise	IL6R	brown	RNF141	red	PARP12	grey60
ZCCHC7	green	DYNLRB1	turquoise	IL8	brown	RPN1	red	PARP14	grey60
ZER1	green	EID1	turquoise	ING1	brown	RSHL1	red	PARP9	grey60
ZFAND2A	green	ENOSF1	turquoise	INTS7	brown	SAMD12	red	PLCXD2	grey60
ZMAT2	green	EPB41L3	turquoise	IQGAP2	brown	SAMD14	red	PODN	grey60
ZNF234	green	EPPB9	turquoise	IRAK4	brown	SEPT5	red	POLB	grey60
ZNF282	green	ERGIC3	turquoise	ISL2	brown	SERPINB1	red	PRF1	grey60
ZNF367	green	FAM112A	turquoise	IVNS1ABP	brown	SGTB	red	PSMB10	grey60
ZNF704	green	FAM153B	turquoise	JARID1A	brown	SH3BP2	red	PSMB8	grey60
AA490120_257	purple	FAM24B	turquoise	JDP2	brown	SIGLEC5	red	RAB37	grey60
AA868038_292	purple	FAM69B	turquoise	JMJD1A	brown	SIGLEC9	red	RNF213	grey60
ABCC13	purple	FAM76A	turquoise	JMJD1C	brown	SIM2	red	RTP4	grey60
ADAM21	purple	FAM83B	turquoise	KATNAL1	brown	SIN3B	red	SAMD9L	grey60
AF085866_337	purple	FBP1	turquoise	KBTBD11	brown	SIPA1	red	SERPING1	grey60
AF085959_541	purple	FBXO30	turquoise	KIAA0146	brown	SIX6	red	SLC9A11	grey60
AF086278_407	purple	FBXO31	turquoise	KIAA0329	brown	SLC15A3	red	SP140	grey60
AF086288_331	purple	FBXO40	turquoise	KIAA0367	brown	SLC19A1	red	SRBD1	grey60
AF119851_1859	purple	FCGRT	turquoise	KIAA0430	brown	SLC25A28	red	STAT1	grey60
AF131795_1079	purple	FLJ00403	turquoise	KIAA1434	brown	SLC32A1	red	TAPBPL	grey60
AF143326_489	purple	FLJ11184	turquoise	KIAA1468	brown	SLC39A3	red	UBN1	grey60
AK021709_633	purple	FLJ14082	turquoise	KIAA1577	brown	SMOC2	red	XAF1	grey60
AK023508_155	purple	FLJ14126	turquoise	KLF6	brown	SMPDL3A	red	XM_114156_1662	grey60
AK024567_592	purple	FLJ20718	turquoise	KLHL8	brown	SNAP23	red	ZCCHC2	grey60
AK025004_858	purple	FLJ22184	turquoise	KLRF1	brown	SNX17	red	ZNF552	grey60
AK026386_467	purple	FLJ25758	turquoise	KPNA4	brown	SPRYD4	red	ADAT3	black
AK055723_1733	purple	FLJ30428	turquoise	L34408_568	brown	SRA1	red	ADIPOR1	black
AK095631_1907	purple	FLJ32214	turquoise	LASP1	brown	STAB1	red	AF063702_137	black
AK097342_1337	purple	FLJ33718	turquoise	LBR	brown	STAT5B	red	AF085826_186	black
AL365412_518	purple	FLJ35530	turquoise	LCP1	brown	STK32A	red	AF086211_397	black
AL832845_1655	purple	FLJ37357	turquoise	LENG4	brown	STMN4	red	AF103440_237	black
AL833846_438	purple	FLJ38717	turquoise	LILRB2	brown	STOM	red	AF146694_386	black
ALG12	purple	FN1	turquoise	LIMD2	brown	STX1B	red	AF263545_795	black
ANKRD33	purple	FRMD5	turquoise	LOC100049716	brown	STX7	red	AF272739_91	black
ARID5B	purple	FSD1L	turquoise	LOC121006	brown	STXBP2	red	AI734260_85	black
ASB17	purple	GAD1	turquoise	LOC127617	brown	SULT4A1	red	AK025217_1416	black
ATP1A4	purple	GADD45GIP1	turquoise	LOC131149	brown	SUMF1	red	AK093521_540	black
AY030081_1501	purple	GAS5	turquoise	LOC145474	brown	SUPT4H1	red	AK094772_1090	black
BC009871_164	purple	GCUD2	turquoise	LOC145842	brown	SUSD3	red	AL110150_1115	black
BC015962_141	purple	GFPT1	turquoise	LOC147991	brown	SYNE1	red	AL833029_1827	black
BC033321_910	purple	GIMAP4	turquoise	LOC149659	brown	SYNPO	red	ALAS2	black
BC034401_532	purple	GNA-11	turquoise	LOC153684	brown	TBC1D8	red	AMAC1L2	black
BC036261_636	purple	GNE	turquoise	LOC196264	brown	TBKBP1	red	ANK1	black
BC039354_171	purple	GPD1L	turquoise	LOC338758	brown	TCEA3	red	ANKK1	black
BC040322_747	purple	GPD2	turquoise	LOC374664	brown	TDRD9	red	ANKS1B	black
BC040738_553	purple	GRM7	turquoise	LOC377672	brown	TGOLN2	red	ANXA10	black
BC043357_922	purple	GSDML	turquoise	LOC389072	brown	TIMP1	red	APOC4	black
BC043525_1463	purple	GYPC	turquoise	LOC554203	brown	TMC1	red	ARHGEF19	black
BC043588_987	purple	GYS2	turquoise	LPIN2	brown	TMEM33	red	ARR3	black
BC044921_938	purple	H88540_113	turquoise	LRRC37B	brown	TMEM40	red	ARSI	black
BG759321_409	purple	HADH	turquoise	LRRC6	brown	TMEM88	red	ATAD3A	black
BX537720_2595	purple	HEMGN	turquoise	LRRK1	brown	TNFSF13	red	ATF6	black
C10orf49	purple	HERC2	turquoise	LY86	brown	TNFSF4	red	ATP2C2	black
C10orf62	purple	HERC6	turquoise	LY96	brown	TP53I3	red	BAG1	black
C1orf101	purple	HMGCL	turquoise	MAEA	brown	TREML1	red	BC033940_559	black
C1orf211	purple	HMGCLL1	turquoise	MAN2A2	brown	TRIM21	red	BC037399_2089	black
C20orf174	purple	HORMAD2	turquoise	MAN2B2	brown	TRIM25	red	BG394873_796	black
C20orf54	purple	HOXA11S	turquoise	MAP2K6	brown	TRPM2	red	BIN3	black
C20orf75	purple	HS3ST2	turquoise	MAP3K2	brown	TSEN34	red	BLVRB	black

## Sheet: pathway
Table 4.The list of pathways after performing KEGG and Hallmark pathway enrichment analysis on the genes within each gene module
ID	Description	GeneRatio	BgRatio	pvalue	p.adjust	qvalue	geneID	Count	cluster	msigdbr	group
KEGG_MELANOMA	KEGG_MELANOMA	2/7	71/5245	0.004	0.091	0.091	FGF5/RB1	2	no vasospasm	KEGG	no vasospasm
KEGG_ONE_CARBON_POOL_BY_FOLATE	KEGG_ONE_CARBON_POOL_BY_FOLATE	2/25	17/5245	0.003	0.15	0.149	DHFR/GART	2	vasospasm	KEGG	vasospasm
KEGG_RNA_DEGRADATION	KEGG_RNA_DEGRADATION	2/25	59/5245	0.032	0.436	0.433	C1D/CNOT1	2	vasospasm	KEGG	vasospasm
KEGG_CHRONIC_MYELOID_LEUKEMIA	KEGG_CHRONIC_MYELOID_LEUKEMIA	2/25	73/5245	0.047	0.436	0.433	CDK6/HDAC2	2	vasospasm	KEGG	vasospasm
HALLMARK_PI3K_AKT_MTOR_SIGNALING	HALLMARK_PI3K_AKT_MTOR_SIGNALING	3/23	105/4383	0.017	0.226	0.218	DAPP1/RPS6KA3/SLC2A1	3	vasospasm	hallmark	vasospasm
HALLMARK_OXIDATIVE_PHOSPHORYLATION	HALLMARK_OXIDATIVE_PHOSPHORYLATION	4/23	200/4383	0.019	0.226	0.218	ACADSB/AFG3L2/MTRR/PDK4	4	vasospasm	hallmark	vasospasm
KEGG_CYTOKINE_CYTOKINE_RECEPTOR_INTERACTION	KEGG_CYTOKINE_CYTOKINE_RECEPTOR_INTERACTION	6/30	265/5245	0.003	0.164	0.155	FASLG/IFNA14/IL17B/IL22/IL3/TNFRSF6B	6	purple	KEGG	WGCNAno vasospasm
KEGG_OLFACTORY_TRANSDUCTION	KEGG_OLFACTORY_TRANSDUCTION	6/30	389/5245	0.021	0.364	0.344	CNGA3/OR2AG2/OR4B1/OR5A1/OR6B1/OR6C2	6	purple	KEGG	WGCNAno vasospasm
KEGG_GRAFT_VERSUS_HOST_DISEASE	KEGG_GRAFT_VERSUS_HOST_DISEASE	2/30	41/5245	0.023	0.364	0.344	FASLG/KLRD1	2	purple	KEGG	WGCNAno vasospasm
KEGG_AUTOIMMUNE_THYROID_DISEASE	KEGG_AUTOIMMUNE_THYROID_DISEASE	2/30	52/5245	0.035	0.364	0.344	FASLG/IFNA14	2	purple	KEGG	WGCNAno vasospasm
KEGG_NATURAL_KILLER_CELL_MEDIATED_CYTOTOXICITY	KEGG_NATURAL_KILLER_CELL_MEDIATED_CYTOTOXICITY	3/30	137/5245	0.042	0.364	0.344	FASLG/IFNA14/KLRD1	3	purple	KEGG	WGCNAno vasospasm
KEGG_PENTOSE_PHOSPHATE_PATHWAY	KEGG_PENTOSE_PHOSPHATE_PATHWAY	5/82	27/5245	0	0.005	0.004	FBP1/PRPS1L1/TKT/TKTL1/TKTL2	5	turquoise	KEGG	WGCNAvasospasm
KEGG_GLYCEROPHOSPHOLIPID_METABOLISM	KEGG_GLYCEROPHOSPHOLIPID_METABOLISM	5/82	77/5245	0.007	0.234	0.21	ACHE/DGKZ/GPD1L/GPD2/PLD2	5	turquoise	KEGG	WGCNAvasospasm
KEGG_STARCH_AND_SUCROSE_METABOLISM	KEGG_STARCH_AND_SUCROSE_METABOLISM	4/82	52/5245	0.009	0.234	0.21	AGL/GYS2/UGT2A1/UGT2B15	4	turquoise	KEGG	WGCNAvasospasm
KEGG_ALANINE_ASPARTATE_AND_GLUTAMATE_METABOLISM	KEGG_ALANINE_ASPARTATE_AND_GLUTAMATE_METABOLISM	3/82	32/5245	0.013	0.234	0.21	AGXT2/GAD1/GFPT1	3	turquoise	KEGG	WGCNAvasospasm
KEGG_BUTANOATE_METABOLISM	KEGG_BUTANOATE_METABOLISM	3/82	34/5245	0.016	0.234	0.21	GAD1/HADH/HMGCL	3	turquoise	KEGG	WGCNAvasospasm
KEGG_NEUROACTIVE_LIGAND_RECEPTOR_INTERACTION	KEGG_NEUROACTIVE_LIGAND_RECEPTOR_INTERACTION	3/8	272/5245	0.006	0.055	0.039	ADRA1D/GHRHR/NPY5R	3	darkturquoise	KEGG	WGCNAvasospasm
KEGG_VASCULAR_SMOOTH_MUSCLE_CONTRACTION	KEGG_VASCULAR_SMOOTH_MUSCLE_CONTRACTION	2/8	115/5245	0.012	0.055	0.039	ADRA1D/MYH11	2	darkturquoise	KEGG	WGCNAvasospasm
KEGG_PANTOTHENATE_AND_COA_BIOSYNTHESIS	KEGG_PANTOTHENATE_AND_COA_BIOSYNTHESIS	1/8	16/5245	0.024	0.072	0.051	VNN1	1	darkturquoise	KEGG	WGCNAvasospasm
KEGG_LONG_TERM_POTENTIATION	KEGG_LONG_TERM_POTENTIATION	2/23	70/5245	0.037	0.424	0.424	GRM1/RPS6KA6	2	tan	KEGG	WGCNAno vasospasm
HALLMARK_ESTROGEN_RESPONSE_LATE	HALLMARK_ESTROGEN_RESPONSE_LATE	4/19	200/4383	0.01	0.247	0.247	CACNA2D2/FARP1/KRT13/SULT2B1	4	purple	hallmark	WGCNAno vasospasm
HALLMARK_GLYCOLYSIS	HALLMARK_GLYCOLYSIS	10/73	200/4383	0.002	0.064	0.063	AGL/AK3/GFPT1/GNE/GYS2/ME1/NASP/PAXIP1/SOD1/TKTL1	10	turquoise	hallmark	WGCNAvasospasm
HALLMARK_EPITHELIAL_MESENCHYMAL_TRANSITION	HALLMARK_EPITHELIAL_MESENCHYMAL_TRANSITION	7/73	200/4383	0.047	0.555	0.541	COL1A1/FN1/MEST/MGP/SGCD/TAGLN/VEGFC	7	turquoise	hallmark	WGCNAvasospasm
HALLMARK_MYOGENESIS	HALLMARK_MYOGENESIS	7/73	200/4383	0.047	0.555	0.541	ACHE/AGL/COL1A1/PPP1R3C/SGCD/TAGLN/TNNT1	7	turquoise	hallmark	WGCNAvasospasm
HALLMARK_ALLOGRAFT_REJECTION	HALLMARK_ALLOGRAFT_REJECTION	4/11	200/4383	0.001	0.015	0.015	HLA-DMB/NLRP3/STAT4/WAS	4	darkgreen	hallmark	WGCNAvasospasm
HALLMARK_KRAS_SIGNALING_DN	HALLMARK_KRAS_SIGNALING_DN	4/17	200/4383	0.006	0.125	0.125	CCDC106/KRT1/OXT/PDK2	4	tan	hallmark	WGCNAno vasospasm

## Sheet: top 10 mRNA
Table 5. Ranked list of the top 10 mRNAs in the string_interactions.tsv file using the MCC method for prioritization.
Rank	Name	Score
1	RB1	13
2	ARID1B	10
2	EZH2	10
2	HDAC2	10
5	GART	6
6	IPO5	4
6	BRD9	4
6	RPL23	4
9	AKAP9	3
9	DHFR	3

## Sheet: miRNA
Table 6. List of significantly upregulated or downregulated miRNAs associated with cerebral vasospasm.
Gene	P_val	Avg_log2FC	Pct.1	Pct.2	P_val_adj	X.Yes_dcv.diagnosis	X.No_dcv.diagnosis	X.HC_dcv.diagnosis	Regulation
hsa-let-7a-5p	0.000125548	-521.971	0.857	0.859	0.00539855	1.63008e+124	2.19384e+281	8.7078e+11	no vasospasm
hsa-let-7b-5p	0.000160414	Inf	1	1	0.00689782	Inf	256674775754071	Inf	vasospasm
hsa-miR-1274b	5.71618e-05	-285.338	1	1	0.00245796	10.5198	9.04924e+86	Inf	no vasospasm
hsa-miR-132-3p	5.65263e-05	-19.1645	1	1	0.00243063	6.28606e+27	3.69388e+33	3.60264e+208	no vasospasm
hsa-miR-142-3p	1.62796e-06	-701.819	1	1	7.00021e-05	2.6899e+23	4.99339e+234	Inf	no vasospasm
hsa-miR-146a-5p	7.29893e-05	Inf	1	1	0.00313854	Inf	7.36468e+26	Inf	vasospasm
hsa-miR-146b-5p	3.62424e-06	-305.332	1	1	0.000155843	5.30187e+23	4.35027e+115	4.3202e+111	no vasospasm
hsa-miR-15b-5p	2.57305e-05	23.4994	1	0.984	0.00110641	9.05245e+36	7.63404e+29	6.67779e+168	vasospasm
hsa-miR-17-5p	3.31818e-05	136.475	1	1	0.00142682	4.47358e+74	3.69388e+33	Inf	vasospasm
hsa-miR-195-5p	0.00017269	Inf	1	1	0.00742568	Inf	2.67688e+69	Inf	vasospasm
hsa-miR-19b-3p	8.57276e-06	-28.3401	1	1	0.000368629	2.39587e+101	8.14088e+109	Inf	no vasospasm
hsa-miR-204-5p	0.000106836	132.672	0.964	0.953	0.00459396	8.97966e+58	1.03498e+19	6.57005e+33	vasospasm
hsa-miR-20a-5p	5.16754e-05	232.874	1	1	0.00222204	5.00136e+141	3.95386e+71	Inf	vasospasm
hsa-miR-221-3p	1.91922e-05	7.99807	1	1	0.000825266	5.86882e+77	2.29559e+75	4.73662e+86	vasospasm
hsa-miR-223-3p	2.56563e-06	-173.621	1	1	0.000110322	1.51491e+40	2.78867e+92	Inf	no vasospasm
hsa-miR-23a-3p	5.09583e-06	-262.08	1	0.984	0.000219121	2.01798e+06	1.58122e+85	3.6197e+87	no vasospasm
hsa-miR-24-3p	9.5812e-07	-377.182	1	1	4.11991e-05	5.55134e+19	1.9381e+133	4.62117e+210	no vasospasm
hsa-miR-27a-3p	4.06808e-07	-64.3441	1	1	1.74928e-05	8.36862e+19	1.95953e+39	3.69137e+51	no vasospasm
hsa-miR-29a-3p	2.63269e-06	-18.1242	1	1	0.000113206	4.6269e+17	1.32196e+23	4.0905e+146	no vasospasm

## Sheet: miRNA_mRNA_detail
Table 7. Regulatory networks of the key miRNAs and their target genes
gene	myAUC	avg_diff	power	various	vasospasm	no.vasospasm	p_val.x	avg_log2FC.x	pct.1.x	pct.2.x	p_val_adj.x	group	groups	miRNA	p_val.y	avg_log2FC.y	pct.1.y	pct.2.y	p_val_adj.y	X.Yes_dcv.diagnosis	X.No_dcv.diagnosis	X.HC_dcv.diagnosis	regulation	miRNA_reg
ACADSB	0.308	-0.202177	0.384	0.608799	0.541829	0.259598	0.00545927	-0.29168	0.375	0.688	1	0.282231	vasospasm	hsa-miR-17-5p	3.31818e-05	136.475	1	1	0.00142682	4.47358e+74	3.69388e+33	Inf	negative	miRNA_vasospasm
ACADSB	0.308	-0.202177	0.384	0.608799	0.541829	0.259598	0.00545927	-0.29168	0.375	0.688	1	0.282231	vasospasm	hsa-miR-20a-5p	5.16754e-05	232.874	1	1	0.00222204	5.00136e+141	3.95386e+71	Inf	negative	miRNA_vasospasm
ACTR3B	0.308	-0.0257431	0.384	0.354797	0.306231	0.273034	0.00832746	-0.0371394	1	0.969	1	0.0331973	vasospasm	hsa-miR-15b-5p	2.57305e-05	23.4994	1	0.984	0.00110641	9.05245e+36	7.63404e+29	6.67779e+168	negative	miRNA_vasospasm
ACTR3B	0.308	-0.0257431	0.384	0.354797	0.306231	0.273034	0.00832746	-0.0371394	1	0.969	1	0.0331973	vasospasm	hsa-miR-195-5p	0.00017269	Inf	1	1	0.00742568	Inf	2.67688e+69	Inf	negative	miRNA_vasospasm
ANKRD17	0.309	-0.158127	0.382	0.41673	0.571329	0.341508	0.00863794	-0.228129	0.875	0.938	1	0.229821	vasospasm	hsa-let-7a-5p	0.000125548	-521.971	0.857	0.859	0.00539855	1.63008e+124	2.19384e+281	8.7078e+11	positive	miRNA_novasospasm
ANKRD17	0.309	-0.158127	0.382	0.41673	0.571329	0.341508	0.00863794	-0.228129	0.875	0.938	1	0.229821	vasospasm	hsa-let-7b-5p	0.000160414	Inf	1	1	0.00689782	Inf	256674775754071	Inf	negative	miRNA_vasospasm
ARHGAP10	0.758	0.124424	0.516	2.34656	1.75341	2.11822	0.000402777	0.179506	1	1	1	-0.364816	no vasospasm	hsa-miR-17-5p	3.31818e-05	136.475	1	1	0.00142682	4.47358e+74	3.69388e+33	Inf	positive	miRNA_vasospasm
ARL9	0.321	-0.435853	0.358	1.065	1.37153	0.533697	0.00924987	-0.628803	0.406	0.625	1	0.837831	vasospasm	hsa-miR-17-5p	3.31818e-05	136.475	1	1	0.00142682	4.47358e+74	3.69388e+33	Inf	negative	miRNA_vasospasm
ARL9	0.321	-0.435853	0.358	1.065	1.37153	0.533697	0.00924987	-0.628803	0.406	0.625	1	0.837831	vasospasm	hsa-miR-20a-5p	5.16754e-05	232.874	1	1	0.00222204	5.00136e+141	3.95386e+71	Inf	negative	miRNA_vasospasm
BRD9	0.706	0.116439	0.412	1.07454	1.10957	1.37007	0.00470626	0.167987	1	0.969	1	-0.260509	no vasospasm	hsa-miR-19b-3p	8.57276e-06	-28.3401	1	1	0.000368629	2.39587e+101	8.14088e+109	Inf	negative	miRNA_novasospasm
CBX6	0.731	0.228111	0.462	1.57159	1.43033	2.05304	0.00149548	0.329094	1	0.938	1	-0.62271	no vasospasm	hsa-miR-195-5p	0.00017269	Inf	1	1	0.00742568	Inf	2.67688e+69	Inf	positive	miRNA_vasospasm
CBX6	0.731	0.228111	0.462	1.57159	1.43033	2.05304	0.00149548	0.329094	1	0.938	1	-0.62271	no vasospasm	hsa-let-7b-5p	0.000160414	Inf	1	1	0.00689782	Inf	256674775754071	Inf	positive	miRNA_vasospasm
CBX6	0.731	0.228111	0.462	1.57159	1.43033	2.05304	0.00149548	0.329094	1	0.938	1	-0.62271	no vasospasm	hsa-miR-15b-5p	2.57305e-05	23.4994	1	0.984	0.00110641	9.05245e+36	7.63404e+29	6.67779e+168	positive	miRNA_vasospasm
CBX6	0.731	0.228111	0.462	1.57159	1.43033	2.05304	0.00149548	0.329094	1	0.938	1	-0.62271	no vasospasm	hsa-miR-29a-3p	2.63269e-06	-18.1242	1	1	0.000113206	4.6269e+17	1.32196e+23	4.0905e+146	negative	miRNA_novasospasm
CDK6	0.259	-0.112845	0.482	0.104775	0.172261	0.0471679	0.000933396	-0.162801	1	1	1	0.125093	vasospasm	hsa-let-7a-5p	0.000125548	-521.971	0.857	0.859	0.00539855	1.63008e+124	2.19384e+281	8.7078e+11	positive	miRNA_novasospasm
CDK6	0.259	-0.112845	0.482	0.104775	0.172261	0.0471679	0.000933396	-0.162801	1	1	1	0.125093	vasospasm	hsa-miR-195-5p	0.00017269	Inf	1	1	0.00742568	Inf	2.67688e+69	Inf	negative	miRNA_vasospasm
CDK6	0.259	-0.112845	0.482	0.104775	0.172261	0.0471679	0.000933396	-0.162801	1	1	1	0.125093	vasospasm	hsa-miR-29a-3p	2.63269e-06	-18.1242	1	1	0.000113206	4.6269e+17	1.32196e+23	4.0905e+146	positive	miRNA_novasospasm
CDK6	0.259	-0.112845	0.482	0.104775	0.172261	0.0471679	0.000933396	-0.162801	1	1	1	0.125093	vasospasm	hsa-miR-15b-5p	2.57305e-05	23.4994	1	0.984	0.00110641	9.05245e+36	7.63404e+29	6.67779e+168	negative	miRNA_vasospasm
CDK6	0.259	-0.112845	0.482	0.104775	0.172261	0.0471679	0.000933396	-0.162801	1	1	1	0.125093	vasospasm	hsa-miR-221-3p	1.91922e-05	7.99807	1	1	0.000825266	5.86882e+77	2.29559e+75	4.73662e+86	negative	miRNA_vasospasm
CDK6	0.259	-0.112845	0.482	0.104775	0.172261	0.0471679	0.000933396	-0.162801	1	1	1	0.125093	vasospasm	hsa-let-7b-5p	0.000160414	Inf	1	1	0.00689782	Inf	256674775754071	Inf	negative	miRNA_vasospasm
CHMP7	0.318	-0.644869	0.364	1.24471	1.62071	0.375167	0.00775463	-0.930349	0.375	0.625	1	1.24554	vasospasm	hsa-miR-15b-5p	2.57305e-05	23.4994	1	0.984	0.00110641	9.05245e+36	7.63404e+29	6.67779e+168	negative	miRNA_vasospasm
CHRAC1	0.344	-0.283774	0.312	0.695865	0.328133	0	0.000701901	-0.409399	0	0.312	1	0.328133	vasospasm	hsa-let-7b-5p	0.000160414	Inf	1	1	0.00689782	Inf	256674775754071	Inf	negative	miRNA_vasospasm
CLEC2D	0.302	-0.436085	0.396	0.28614	0.722289	0.113568	0.00652644	-0.629137	0.875	0.938	1	0.608721	vasospasm	hsa-miR-15b-5p	2.57305e-05	23.4994	1	0.984	0.00110641	9.05245e+36	7.63404e+29	6.67779e+168	negative	miRNA_vasospasm
CLEC2D	0.302	-0.436085	0.396	0.28614	0.722289	0.113568	0.00652644	-0.629137	0.875	0.938	1	0.608721	vasospasm	hsa-miR-195-5p	0.00017269	Inf	1	1	0.00742568	Inf	2.67688e+69	Inf	negative	miRNA_vasospasm
CNOT1	0.298	-0.131659	0.404	0.49066	0.687855	0.47964	0.00555758	-0.189944	1	1	1	0.208214	vasospasm	hsa-miR-221-3p	1.91922e-05	7.99807	1	1	0.000825266	5.86882e+77	2.29559e+75	4.73662e+86	negative	miRNA_vasospasm
CNOT1	0.298	-0.131659	0.404	0.49066	0.687855	0.47964	0.00555758	-0.189944	1	1	1	0.208214	vasospasm	hsa-let-7b-5p	0.000160414	Inf	1	1	0.00689782	Inf	256674775754071	Inf	negative	miRNA_vasospasm
CNOT1	0.298	-0.131659	0.404	0.49066	0.687855	0.47964	0.00555758	-0.189944	1	1	1	0.208214	vasospasm	hsa-miR-23a-3p	5.09583e-06	-262.08	1	0.984	0.000219121	2.01798e+06	1.58122e+85	3.6197e+87	positive	miRNA_novasospasm
CYBA	0.718	0.687598	0.436	2.91093	2.27272	5.50922	0.00242149	0.991995	1	1	1	-3.2365	no vasospasm	hsa-miR-15b-5p	2.57305e-05	23.4994	1	0.984	0.00110641	9.05245e+36	7.63404e+29	6.67779e+168	positive	miRNA_vasospasm
DEF8	0.717	0.102032	0.434	0.839311	0.592573	0.763645	0.00287086	0.147201	0.938	0.938	1	-0.171072	no vasospasm	hsa-miR-19b-3p	8.57276e-06	-28.3401	1	1	0.000368629	2.39587e+101	8.14088e+109	Inf	negative	miRNA_novasospasm
DHFR	0.27	-0.649377	0.46	0.175995	1.19619	0.147228	0.00160249	-0.936852	1	1	1	1.04896	vasospasm	hsa-miR-15b-5p	2.57305e-05	23.4994	1	0.984	0.00110641	9.05245e+36	7.63404e+29	6.67779e+168	negative	miRNA_vasospasm
DHFR	0.27	-0.649377	0.46	0.175995	1.19619	0.147228	0.00160249	-0.936852	1	1	1	1.04896	vasospasm	hsa-miR-24-3p	9.5812e-07	-377.182	1	1	4.11991e-05	5.55134e+19	1.9381e+133	4.62117e+210	positive	miRNA_novasospasm
DIAPH1	0.289	-1.54955	0.422	3.74369	6.71827	0.638929	0.0036277	-2.23552	0.719	0.844	1	6.07934	vasospasm	hsa-miR-195-5p	0.00017269	Inf	1	1	0.00742568	Inf	2.67688e+69	Inf	negative	miRNA_vasospasm
DIAPH1	0.289	-1.54955	0.422	3.74369	6.71827	0.638929	0.0036277	-2.23552	0.719	0.844	1	6.07934	vasospasm	hsa-miR-15b-5p	2.57305e-05	23.4994	1	0.984	0.00110641	9.05245e+36	7.63404e+29	6.67779e+168	negative	miRNA_vasospasm
DIAPH1	0.289	-1.54955	0.422	3.74369	6.71827	0.638929	0.0036277	-2.23552	0.719	0.844	1	6.07934	vasospasm	hsa-let-7b-5p	0.000160414	Inf	1	1	0.00689782	Inf	256674775754071	Inf	negative	miRNA_vasospasm
EZH2	0.329	-0.0393922	0.342	0.088359	0.0674492	0.0262175	0.00773188	-0.056831	0.219	0.562	1	0.0412317	vasospasm	hsa-miR-27a-3p	4.06808e-07	-64.3441	1	1	1.74928e-05	8.36862e+19	1.95953e+39	3.69137e+51	positive	miRNA_novasospasm
EZH2	0.329	-0.0393922	0.342	0.088359	0.0674492	0.0262175	0.00773188	-0.056831	0.219	0.562	1	0.0412317	vasospasm	hsa-let-7a-5p	0.000125548	-521.971	0.857	0.859	0.00539855	1.63008e+124	2.19384e+281	8.7078e+11	positive	miRNA_novasospasm
EZH2	0.329	-0.0393922	0.342	0.088359	0.0674492	0.0262175	0.00773188	-0.056831	0.219	0.562	1	0.0412317	vasospasm	hsa-let-7b-5p	0.000160414	Inf	1	1	0.00689782	Inf	256674775754071	Inf	negative	miRNA_vasospasm
FGF5	0.701	0.148834	0.402	2.99504	2.56143	3.13297	0.00579233	0.214723	1	1	1	-0.571541	no vasospasm	hsa-miR-15b-5p	2.57305e-05	23.4994	1	0.984	0.00110641	9.05245e+36	7.63404e+29	6.67779e+168	positive	miRNA_vasospasm
HLA-DRB1	0.692	-4.49419	0.384	1.58412e+38	5.72853e+23	6.40093e+21	0.00770462	-6.48374	1	0.969	1	5.66452e+23	vasospasm	hsa-miR-204-5p	0.000106836	132.672	0.964	0.953	0.00459396	8.97966e+58	1.03498e+19	6.57005e+33	negative	miRNA_vasospasm
KLF9	0.31	-0.294646	0.38	2.6053	1.902	1.1614	0.00917418	-0.425084	0.906	0.938	1	0.740605	vasospasm	hsa-miR-221-3p	1.91922e-05	7.99807	1	1	0.000825266	5.86882e+77	2.29559e+75	4.73662e+86	negative	miRNA_vasospasm
KRT6C	0.346	-0.221529	0.308	0.398898	0.318975	0.0568848	0.00346029	-0.319599	0.062	0.375	1	0.26209	vasospasm	hsa-miR-132-3p	5.65263e-05	-19.1645	1	1	0.00243063	6.28606e+27	3.69388e+33	3.60264e+208	positive	miRNA_novasospasm
MKRN2	0.307	-0.301524	0.386	0.750509	1.71221	1.00619	0.00738863	-0.435008	0.969	1	1	0.706016	vasospasm	hsa-let-7b-5p	0.000160414	Inf	1	1	0.00689782	Inf	256674775754071	Inf	negative	miRNA_vasospasm
MKRN2	0.307	-0.301524	0.386	0.750509	1.71221	1.00619	0.00738863	-0.435008	0.969	1	1	0.706016	vasospasm	hsa-miR-146b-5p	3.62424e-06	-305.332	1	1	0.000155843	5.30187e+23	4.35027e+115	4.3202e+111	positive	miRNA_novasospasm
MKRN2	0.307	-0.301524	0.386	0.750509	1.71221	1.00619	0.00738863	-0.435008	0.969	1	1	0.706016	vasospasm	hsa-miR-146a-5p	7.29893e-05	Inf	1	1	0.00313854	Inf	7.36468e+26	Inf	negative	miRNA_vasospasm
MTRR	0.306	-0.228994	0.388	1.60376	1.20149	0.750915	0.00749187	-0.330368	0.719	0.906	1	0.45057	vasospasm	hsa-miR-19b-3p	8.57276e-06	-28.3401	1	1	0.000368629	2.39587e+101	8.14088e+109	Inf	positive	miRNA_novasospasm
MTRR	0.306	-0.228994	0.388	1.60376	1.20149	0.750915	0.00749187	-0.330368	0.719	0.906	1	0.45057	vasospasm	hsa-let-7b-5p	0.000160414	Inf	1	1	0.00689782	Inf	256674775754071	Inf	negative	miRNA_vasospasm
NCAPG2	0.308	-0.0781868	0.384	0.0540668	0.15478	0.0679306	0.00832746	-0.1128	0.969	1	1	0.0868491	vasospasm	hsa-let-7b-5p	0.000160414	Inf	1	1	0.00689782	Inf	256674775754071	Inf	negative	miRNA_vasospasm
NFIA	0.295	-0.265594	0.41	0.497194	0.571001	0.204565	0.00263759	-0.383171	0.312	0.688	1	0.366436	vasospasm	hsa-miR-223-3p	2.56563e-06	-173.621	1	1	0.000110322	1.51491e+40	2.78867e+92	Inf	positive	miRNA_novasospasm
NFIA	0.295	-0.265594	0.41	0.497194	0.571001	0.204565	0.00263759	-0.383171	0.312	0.688	1	0.366436	vasospasm	hsa-miR-19b-3p	8.57276e-06	-28.3401	1	1	0.000368629	2.39587e+101	8.14088e+109	Inf	positive	miRNA_novasospasm
NFIA	0.295	-0.265594	0.41	0.497194	0.571001	0.204565	0.00263759	-0.383171	0.312	0.688	1	0.366436	vasospasm	hsa-miR-29a-3p	2.63269e-06	-18.1242	1	1	0.000113206	4.6269e+17	1.32196e+23	4.0905e+146	positive	miRNA_novasospasm
NUP155	0.298	-0.072111	0.404	0.3956	0.462076	0.360356	0.00567331	-0.104034	0.969	0.969	1	0.10172	vasospasm	hsa-let-7b-5p	0.000160414	Inf	1	1	0.00689782	Inf	256674775754071	Inf	negative	miRNA_vasospasm
NUP155	0.298	-0.072111	0.404	0.3956	0.462076	0.360356	0.00567331	-0.104034	0.969	0.969	1	0.10172	vasospasm	hsa-let-7a-5p	0.000125548	-521.971	0.857	0.859	0.00539855	1.63008e+124	2.19384e+281	8.7078e+11	positive	miRNA_novasospasm
POU2AF1	0.693	0.310076	0.386	3.0659	1.44814	2.33812	0.00800275	0.447345	1	0.969	1	-0.889971	no vasospasm	hsa-miR-15b-5p	2.57305e-05	23.4994	1	0.984	0.00110641	9.05245e+36	7.63404e+29	6.67779e+168	positive	miRNA_vasospasm
POU2AF1	0.693	0.310076	0.386	3.0659	1.44814	2.33812	0.00800275	0.447345	1	0.969	1	-0.889971	no vasospasm	hsa-miR-195-5p	0.00017269	Inf	1	1	0.00742568	Inf	2.67688e+69	Inf	positive	miRNA_vasospasm
PRR11	0.31	-0.187175	0.38	1.13487	1.07705	0.722498	0.00826519	-0.270036	0.625	0.812	1	0.354556	vasospasm	hsa-miR-24-3p	9.5812e-07	-377.182	1	1	4.11991e-05	5.55134e+19	1.9381e+133	4.62117e+210	positive	miRNA_novasospasm
RB1	0.701	0.188032	0.402	2.21641	1.33431	1.81722	0.00579009	0.271273	1	1	1	-0.482906	no vasospasm	hsa-miR-17-5p	3.31818e-05	136.475	1	1	0.00142682	4.47358e+74	3.69388e+33	Inf	positive	miRNA_vasospasm
RB1	0.701	0.188032	0.402	2.21641	1.33431	1.81722	0.00579009	0.271273	1	1	1	-0.482906	no vasospasm	hsa-miR-132-3p	5.65263e-05	-19.1645	1	1	0.00243063	6.28606e+27	3.69388e+33	3.60264e+208	negative	miRNA_novasospasm
RB1	0.701	0.188032	0.402	2.21641	1.33431	1.81722	0.00579009	0.271273	1	1	1	-0.482906	no vasospasm	hsa-miR-221-3p	1.91922e-05	7.99807	1	1	0.000825266	5.86882e+77	2.29559e+75	4.73662e+86	positive	miRNA_vasospasm
RB1	0.701	0.188032	0.402	2.21641	1.33431	1.81722	0.00579009	0.271273	1	1	1	-0.482906	no vasospasm	hsa-miR-20a-5p	5.16754e-05	232.874	1	1	0.00222204	5.00136e+141	3.95386e+71	Inf	positive	miRNA_vasospasm
RNF182	0.625	0.343563	0.25	0.260789	0	0.409962	0.00288658	0.495656	0.25	0	1	-0.409962	no vasospasm	hsa-miR-27a-3p	4.06808e-07	-64.3441	1	1	1.74928e-05	8.36862e+19	1.95953e+39	3.69137e+51	negative	miRNA_novasospasm
RPS6KA3	0.295	-0.121703	0.41	1.59208	1.75448	1.43885	0.00490686	-0.17558	1	1	1	0.315632	vasospasm	hsa-miR-15b-5p	2.57305e-05	23.4994	1	0.984	0.00110641	9.05245e+36	7.63404e+29	6.67779e+168	negative	miRNA_vasospasm
RPS6KA3	0.295	-0.121703	0.41	1.59208	1.75448	1.43885	0.00490686	-0.17558	1	1	1	0.315632	vasospasm	hsa-miR-195-5p	0.00017269	Inf	1	1	0.00742568	Inf	2.67688e+69	Inf	negative	miRNA_vasospasm
RPS6KA3	0.295	-0.121703	0.41	1.59208	1.75448	1.43885	0.00490686	-0.17558	1	1	1	0.315632	vasospasm	hsa-miR-29a-3p	2.63269e-06	-18.1242	1	1	0.000113206	4.6269e+17	1.32196e+23	4.0905e+146	positive	miRNA_novasospasm
SCAMP1	0.243	-0.269705	0.514	0.833032	0.773163	0.353995	0.000403062	-0.389102	0.75	0.938	1	0.419168	vasospasm	hsa-miR-142-3p	1.62796e-06	-701.819	1	1	7.00021e-05	2.6899e+23	4.99339e+234	Inf	positive	miRNA_novasospasm
SCAMP1	0.243	-0.269705	0.514	0.833032	0.773163	0.353995	0.000403062	-0.389102	0.75	0.938	1	0.419168	vasospasm	hsa-let-7b-5p	0.000160414	Inf	1	1	0.00689782	Inf	256674775754071	Inf	negative	miRNA_vasospasm
SLC2A1	0.373	-0.152963	0.254	0.0370673	0.167525	0.00192526	0.00574379	-0.220679	0.031	0.281	1	0.1656	vasospasm	hsa-miR-132-3p	5.65263e-05	-19.1645	1	1	0.00243063	6.28606e+27	3.69388e+33	3.60264e+208	positive	miRNA_novasospasm
SLC39A11	0.296	-0.106647	0.408	0.974929	0.764871	0.586342	0.00517981	-0.153859	0.812	0.938	1	0.178529	vasospasm	hsa-miR-204-5p	0.000106836	132.672	0.964	0.953	0.00459396	8.97966e+58	1.03498e+19	6.57005e+33	negative	miRNA_vasospasm
THUMPD3	0.292	-0.131486	0.416	0.261137	0.267252	0.111116	0.00279962	-0.189694	0.375	0.719	1	0.156136	vasospasm	hsa-miR-23a-3p	5.09583e-06	-262.08	1	0.984	0.000219121	2.01798e+06	1.58122e+85	3.6197e+87	positive	miRNA_novasospasm
TNFRSF11A	0.355	-0.384326	0.29	0.325383	0.601198	0.0902708	0.00483721	-0.554465	0.062	0.344	1	0.510927	vasospasm	hsa-miR-19b-3p	8.57276e-06	-28.3401	1	1	0.000368629	2.39587e+101	8.14088e+109	Inf	positive	miRNA_novasospasm
TPPP	0.69	0.272179	0.38	5.95283	4.32738	5.9939	0.00919017	0.392672	1	1	1	-1.66652	no vasospasm	hsa-miR-204-5p	0.000106836	132.672	0.964	0.953	0.00459396	8.97966e+58	1.03498e+19	6.57005e+33	positive	miRNA_vasospasm
UCK2	0.695	0.452592	0.39	5.1506	2.41877	4.37561	0.00745706	0.652952	0.938	0.781	1	-1.95684	no vasospasm	hsa-miR-142-3p	1.62796e-06	-701.819	1	1	7.00021e-05	2.6899e+23	4.99339e+234	Inf	negative	miRNA_novasospasm
UCK2	0.695	0.452592	0.39	5.1506	2.41877	4.37561	0.00745706	0.652952	0.938	0.781	1	-1.95684	no vasospasm	hsa-let-7b-5p	0.000160414	Inf	1	1	0.00689782	Inf	256674775754071	Inf	positive	miRNA_vasospasm
UCK2	0.695	0.452592	0.39	5.1506	2.41877	4.37561	0.00745706	0.652952	0.938	0.781	1	-1.95684	no vasospasm	hsa-miR-24-3p	9.5812e-07	-377.182	1	1	4.11991e-05	5.55134e+19	1.9381e+133	4.62117e+210	negative	miRNA_novasospasm
VCAM1	0.31	-0.214301	0.38	0.631158	0.471209	0.187421	0.00493516	-0.309171	0.344	0.625	1	0.283788	vasospasm	hsa-miR-23a-3p	5.09583e-06	-262.08	1	0.984	0.000219121	2.01798e+06	1.58122e+85	3.6197e+87	positive	miRNA_novasospasm
WDR89	0.693	0.202483	0.386	2.84494	2.27165	3.00593	0.00800131	0.292121	1	0.969	1	-0.734285	no vasospasm	hsa-miR-20a-5p	5.16754e-05	232.874	1	1	0.00222204	5.00136e+141	3.95386e+71	Inf	positive	miRNA_vasospasm
WDR89	0.693	0.202483	0.386	2.84494	2.27165	3.00593	0.00800131	0.292121	1	0.969	1	-0.734285	no vasospasm	hsa-miR-17-5p	3.31818e-05	136.475	1	1	0.00142682	4.47358e+74	3.69388e+33	Inf	positive	miRNA_vasospasm
WSB2	0.274	-0.186434	0.452	0.521174	0.904242	0.580355	0.00164632	-0.268968	0.969	1	1	0.323887	vasospasm	hsa-miR-146b-5p	3.62424e-06	-305.332	1	1	0.000155843	5.30187e+23	4.35027e+115	4.3202e+111	positive	miRNA_novasospasm
WSB2	0.274	-0.186434	0.452	0.521174	0.904242	0.580355	0.00164632	-0.268968	0.969	1	1	0.323887	vasospasm	hsa-miR-146a-5p	7.29893e-05	Inf	1	1	0.00313854	Inf	7.36468e+26	Inf	negative	miRNA_vasospasm
XPNPEP3	0.701	0.240058	0.402	2.22236	2.22582	3.10106	0.00578953	0.34633	1	1	1	-0.875239	no vasospasm	hsa-miR-24-3p	9.5812e-07	-377.182	1	1	4.11991e-05	5.55134e+19	1.9381e+133	4.62117e+210	negative	miRNA_novasospasm
ZNF3	0.321	-0.28901	0.358	1.08602	0.579401	0.182979	0.00372029	-0.416953	0.188	0.5	1	0.396422	vasospasm	hsa-let-7b-5p	0.000160414	Inf	1	1	0.00689782	Inf	256674775754071	Inf	negative	miRNA_vasospasm

## Sheet: Antibody
Table 8. Antibodies used for immunostaining
Antibody	Company–reference number	Dilution	Source
Neun	Abcam ab104224	1:500	Mouse
APP	Abcam ab32136	1:100	Rabbit
S100β	CST 90393	1:100	Rabbit
NFL	CST 2837	1:200	Rabbit
Claudin	ab307692	1:100	Rabbit
ZO-1	Proteintech 21773-1-AP	1:104	Rabbit
CDK6	Proteintech 66278-1-Ig	1:100	Rabbit
DHFR	Proteintech 15194-1-AP	1:100	Rabbit
EZH2	Abcam ab307646	1:200	Rabbit
SLC2A1	Abcam ab115730	1:100	Rabbit

## Sheet: miRNA-mRNA interactions
Table 9. Interaction Modes and Validation of miRNA-mRNA Interactions
miRTarBase ID	miRNA	Species (miRNA)	Target Gene	Target Gene (Entrez Gene ID)	Species (Target Gene)	Experiments	Support Type	References (PMID)
MIRT002297	hsa-let-7b-5p	Homo sapiens	CDK6	1021	Homo sapiens	Luciferase reporter assay//Microarray//Western blot	Functional MTI	17699775
MIRT002018	hsa-miR-24-3p	Homo sapiens	DHFR	1719	Homo sapiens	Western blot//Luciferase reporter assay	Functional MTI	17686970
MIRT052566	hsa-let-7a-5p	Homo sapiens	EZH2	2146	Homo sapiens	CLASH	Functional MTI (Weak)	23622248
MIRT735435	hsa-miR-132-3p	Homo sapiens	SLC2A1	6513	Homo sapiens	Luciferase reporter assay//qRT-PCR//Western blot	Functional MTI	27398313
MIRT194613	hsa-miR-29a-3p	Homo sapiens	NFIA	4774	Homo sapiens	Luciferase reporter assay	Functional MTI	24085298
MIRT194613	hsa-miR-29a-3p	Homo sapiens	NFIA	4774	Homo sapiens	qRT-PCR//Luciferase reporter assay//Western blot	Functional MTI	25435940
MIRT004522	hsa-miR-223-3p	Homo sapiens	NFIA	4774	Homo sapiens	Luciferase reporter assay	Functional MTI	17996649
MIRT004522	hsa-miR-223-3p	Homo sapiens	NFIA	4774	Homo sapiens	Microarray//qRT-PCR	Functional MTI (Weak)	17260024
MIRT004522	hsa-miR-223-3p	Homo sapiens	NFIA	4774	Homo sapiens	Luciferase reporter assay//qRT-PCR//Western blot//Reporter assay	Functional MTI	16325577
MIRT005857	hsa-miR-20a-5p	Homo sapiens	RB1	5925	Homo sapiens	Luciferase reporter assay	Functional MTI	21283765
MIRT005857	hsa-miR-20a-5p	Homo sapiens	RB1	5925	Homo sapiens	PAR-CLIP	Functional MTI (Weak)	21572407
MIRT005850	hsa-miR-17-5p	Homo sapiens	RB1	5925	Homo sapiens	Luciferase reporter assay	Functional MTI	21283765
MIRT005850	hsa-miR-17-5p	Homo sapiens	RB1	5925	Homo sapiens	PAR-CLIP	Functional MTI (Weak)	21572407
